# Supplementary material for: Collective production of hydrogen sulfide gas enables budding yeast lacking MET17 to overcome their metabolic defect
Source: PLoS Biol. 2023 Dec 7;21(12):e3002439. doi: 10.1371/journal.pbio.3002439 (PMC10729969; doi:10.1371/journal.pbio.3002439)
Supplement: S1 Protocol — (XLSX) [file pbio.3002439.s003.xlsx]

## Sheet: Sheet1
SULFATE-FREE MEDIUM (for sulfur starvation)
				Final concentration in 1x media		Stock concentration	Stock solution name	Stock solution storage
Salts				(mg/l)
calcium chloride (CaCl2.2H2O)				100		10x	S-starve salt mix	room temperature
sodium chloride (NaCl)				100
magnesium chloride (MgCl2.6H2O)				412
ammonium chloride				4050
Potassium phosphate monobasic				1000
Metals				(ug/l)
Boric acid				500		1000x	metal mix A	room temp, store in dark
Copper choride dihydrate				40
Potassium iodide				100
Manganese chloride (MnCl2.4H20)				400
Zinc chloride				400
Sodium molybdate				200
Ferric Chloride (FeCL3.6H20)				200		1000x	Metal mix B	room temp, store in dark
Vitamins				(ug/l)
Calcium Pantothenate				400		1000x	Vitamin mix A	4C for immediate use and aliquots in -20C
Inositol				2000
Niacin				400
p-aminobenzoic acid				200
pyridoxine HCl				400
Thiamine HCl				400
Biotin				2
Riboflavin				200		1000x	Vitamin mix B	4C for immediate use and aliquots in -20C
Folic acid				2
