# Supplementary material for: Collective production of hydrogen sulfide gas enables budding yeast lacking MET17 to overcome their metabolic defect
Source: PLoS Biol. 2023 Dec 7;21(12):e3002439. doi: 10.1371/journal.pbio.3002439 (PMC10729969; doi:10.1371/journal.pbio.3002439)
Supplement: S1 Table — (XLSX) [file pbio.3002439.s004.xlsx]

## Sheet: Sheet1
WY strain no.	Figure	Background	Mating type	Genotype (met15=met17)	Source	NOTE: all RM11 strains are derived from Gottschling lab strains
572	1B	S288C (BY4700)	a	ura3∆0	Yeast Deletion Library (Winzeler et al. 1999)
576	A, B in S1 Figures	S288C (BY4706)	a	met15∆0	Yeast Deletion Library (Winzeler et al. 1999)
577	methods	S288C (BY4707)	alpha	met15∆0	Yeast Deletion Library (Winzeler et al. 1999)
1203	methods	RM11	a	ho::loxP AMN1-BY	Shou lab, unpublished
1318	1B, D; Ci in S1 Figures	RM11	a		Shou lab, unpublished
1364	K, Li, Mii in S1 Figures	S288C	a	FBA1::FBA1-yEGFP-Hph	Shou lab, unpublished
1376	K in S1 Figures	S288C	a	FBA1::FBA1-mOrange-Hph	Shou lab, unpublished
1377	K, Li-iii in S1 Figures	S288C	a	FBA1::FBA1-mOrange-Hph	Shou lab, unpublished
1810	4E; K, Ni, P in S1 Figures	RM11	a	ho::loxP AMN1-BY fba1::FBA1-BFP-loxP	Shou lab, unpublished
1870	1B, 1D, 4E; Cii, K, Li, Liv, Miii, N, O, P in S1 Figures	RM11	a	ho::loxP AMN1-BY fba1::FBA1-mCherry-loxP	Shou lab, unpublished
2035	1C-D, 2A-B	RM11	a	ho::loxP AMN1-BY met17::KanMX fba1::FBA1-mCherry-loxP ade4::ADE4-PUR6 (o/e) lys2::loxP ste3::Hph	Green et al. 2020
2515	Fii-iii in S1 Figures	S288C (BY4741)	a	his3∆1 leu2∆0 met15∆0 ura3∆0 (BY4741)	Yeast Deletion Library (Winzeler et al. 1999)
2531	2G; D, Fi, Fiii in S1 Figures	RM11	a	ho::loxP AMN1-BY ste3::Hph fba1::FBA1-mCherry-loxP met17::KanMX	this study
2533	methods	RM11	alpha	ho::loxP AMN1-BY fba1::FBA1-mCherry-loxP met17::KanMX	this study
2538	H in S1 Figures	RM11	a	ho::loxP AMN1-BY fba1::FBA1-mCherry-loxP met2::loxP-KanMX-loxP	this study
2539	2D, 2E; R in S1 Figures	RM11	a	ho::loxP AMN1-BY fba1::FBA1-mCherry-loxP met14::loxP-KanMX-loxP	this study
2548	1B, 2C, 2E, 3D, 5C; Ei, G in S1 Figures	RM11	a	ho::loxP AMN1-BY fba1::FBA1-mCherry-loxP met17::loxP	this study
2549	2F	RM11	a	ho::loxP AMN1-BY fba1::FBA1-mCherry-loxP met17::loxP	this study
2584	Ii in S1 Figures	S288C (BY4741 background)	a	his3Δ1 leu2Δ0 met15Δ0 ura3Δ0 YGL184c::kanMX4	Yeast Deletion Library (Winzeler et al. 1999)
2585	Iiv in S1 Figures	S288C (BY4741 background)	a	his3Δ1; leu2Δ0; met15Δ0; ura3Δ0; YHR112c::kanMX4	Yeast Deletion Library (Winzeler et al. 1999)
2586	Iiii in S1 Figures	S288C (BY4741 background)	a	his3Δ1 leu2Δ0 met15Δ0 ura3Δ0 YLL058w::kanMX4	Yeast Deletion Library (Winzeler et al. 1999)
2587	Iii in S1 Figures	S288C (BY4741 background)	a	his3Δ1; leu2Δ0; met15Δ0; ura3Δ0; YFR055w::kanMX4	Yeast Deletion Library (Winzeler et al. 1999)
2590	1B, 3C-D; Eii, J, Q in S1 Figures	S288C (576 restreak)	a	met15∆0	Yeast Deletion Library (Winzeler et al. 1999)
2595	3C-D; J in S1 Figures	S288C	a	met15∆0 hsu1::loxP-KanMX-loxP	this study
2597	3C-D; Mi, O in S1 Figures	S288C	a	hsu1::loxP-KanMX-loxP	this study
2601	1B, 3D; Mi, O in S1 Figures	S288C	a	wild type	this study
2602	methods	S288C	alpha	met15∆0 hsu1::loxP-KanMX-loxP	this study
2608	K in S1 Figures	S288C	a	hsu1::loxP-KanMX-loxP FBA1::FBA1-yEGFP-Hph	this study
2612	K in S1 Figures	S288C	a	hsu1::loxP-KanMX-loxP FBA1::FBA1-mOrange-Hph	this study
2616	4A-B	S288C	a	hsu1::HSU1-link-yEGFP-KanMX	this study
2618	4C-D	RM11	a	ho::loxP AMN1-BY hsu1::HSU1-link-yEGFP-KanMX	this study
2620	Qi in S1 Figures	S288C	a	met15∆0 hsu1::HSU1-link-yEGFP-KanMX	this study
2623	5B	RM11	a	ho::loxP AMN1-BY met17::KanMX hsu1::HSU1-link-yEGFP-KanMX	this study
2637	K, Li-iii, Mii in S1 Figures	S288C	a	hsu1::loxP FBA1::FBA1-yEGFP-Hph	this study
2639	3D; O in S1 Figures	RM11	a	ho::loxP AMN1-BY hsu1::loxP-KanMX-loxP	this study
2640	4E; K, Miii, N, P in S1 Figures	RM11	a	ho::loxP AMN1-BY fba1::FBA1-mCherry-loxP hsu1::loxP-KanMX-loxP	this study
2641	3D	RM11	a	ho::loxP AMN1-BY fba1::FBA1-citrine-loxP	this study
2642	3D	RM11	a	ho::loxP AMN1-BY fba1::FBA1-citrine-loxP met17::loxP hsu1::loxP-KanMX-loxP	this study
2643	K, Li, Liv in S1 Figures	RM11	a	ho::loxP AMN1-BY fba1::FBA1-Citrine-loxP hsu1::loxP-KanMX-loxP	this study
2645	3E	RM11	a	ho::loxP AMN1-BY fba1::FBA1-mCherry-loxP met17::loxP pARC0172:HSU1	this study
2648	3E	RM11	a	ho::loxP AMN1-BY fba1::FBA1-mCherry-loxP met17::loxP pARC0245:HSU1(K376A)	this study
2652	4E; K, N1, P in S1 Figures	RM11	a	ho::loxP AMN1-BY fba1::FBA1-BFP-loxP hsu1::loxP-KanMX-loxP	this study
