# Supplementary material for: Collective production of hydrogen sulfide gas enables budding yeast lacking MET17 to overcome their metabolic defect
Source: PLoS Biol. 2023 Dec 7;21(12):e3002439. doi: 10.1371/journal.pbio.3002439 (PMC10729969; doi:10.1371/journal.pbio.3002439)
Supplement: S1 Data — (XLSX) [file pbio.3002439.s006.xlsx]

## Sheet: metadata
Fig 1C
STRAIN	WY2035	(RM11)
PRECULTURE MEDIUM: SD+Met+Lys
EXPERIMENT MEDIUM: SD+Lys
SETUP	18 mm glass tubes, without parafilm
	7 ml culture volume
	optical density at 600 nm (OD) measured periodically
	dilution whenever OD exceeds 1.0
Fig 1D
PANEL	LEFT	MIDDLE	RIGHT
TITLE	Prototroph	met17-	ura3-
STRAIN (RM11)	WY1870	WY2035	WY1318
PRECULTURE MEDIUM	SD	SD+Met+Lys	SD+Ura
EXPERIMENT MEDIUM	SD	SD+Lys	SD
SETUP	18 mm glass tubes, without parafilm
	7 ml culture volume
	6 starting cell densities, 3 technical replicates each
	OD measured periodically
NOTE	Data is missing for one culture in the right panel because of contamination in the tube.

## Sheet: Fig1C
Time (hr)	OD
0	0.0556
4.18333	0.1387
6.13333	0.1643
19.0833	0.4214
22.6	0.4975
25.45	0.5704
27.5667	0.6278
29.6167	0.6766
53.8167	1.4369
54.2167	0.0741
54.4333	0.0773
76.8	0.8016
93.0333	1.3374
93.2833	0.0686
95.7333	0.0681
98.5333	0.0838
101.1	0.1026
122.883	0.4814
147.867	1.3491
148.117	0.0716
170.383	0.4647
198.55	1.3195

## Sheet: Fig1D_left
Prototroph (WY1870)	Density 1			Density 2			Density 3			Density 4			Density 5			Density 6
Time (h)	OD	OD	OD	OD	OD	OD	OD	OD	OD	OD	OD	OD	OD	OD	OD	OD	OD	OD
0	0.2509	0.2061	0.1916	0.1037	0.1037	0.1037	0.0558	0.0558	0.0558	0.0374	0.0374	0.0374	0.0201	0.0201	0.0201	0.0085	0.0085	0.0085
1.9	0.4751	0.4401	0.4181	0.2484	0.2207	0.2268	0.1178	0.1187	0.1235	0.0717	0.0745	0.0743	0.0357	0.0355	0.0385	0.017	0.0122	0.0162
5.18333	1.1935	1.1355	1.1158	0.8234	0.8058	0.8032	0.5343	0.5366	0.5449	0.3562	0.3514	0.3553	0.1703	0.1732	0.1767	0.0417	0.0418	0.0412
7.21667	1.5451	1.4929	1.47	1.2136	1.204	1.2211	0.9765	0.9765	0.9764	0.7499	0.75	0.7613	0.4467	0.4489	0.452	0.1039	0.1157	0.1045
9.48333	1.8127	1.7352	1.7192	1.5485	1.533	1.5564	1.3831	1.3768	1.401	1.1885	1.1855	1.1965	0.9133	0.9084	0.9197	0.3194	0.3255	0.3327
24.5167	1.8786	1.7448	1.6855	1.6662	1.6808	1.6761	1.8025	1.5966	1.684	1.7271	1.6507	1.5059	1.6772	1.6401	1.6241	1.6721	1.6561	1.6589
30.9	2.0363	1.9663	1.9601	1.8866	1.8609	1.8849	1.8586	1.8679	1.9467	1.8116	1.8299	1.8419	1.8283	1.8264	1.8336	1.839	1.8445	1.8515
52.55	1.8992	1.7954	1.7673	1.7228	1.7301	1.7402	1.8061	1.6884	1.8504	1.7205	1.6995	1.7117	1.724	1.6515	1.7278	1.7001	1.6655	1.7126
98.0833	1.7754	1.6668	1.7299	1.6933	1.7658	1.6874	1.7544	1.7055	1.7058	1.625	1.5904	1.6325	1.6188	1.6494	1.6388	1.6201	1.5481	1.5757

## Sheet: Fig1D_middle
met17Δ (WY2035)	Density 1			Density 2			Density 3			Density 4			Density 5			Density 6
Time (h)	OD	OD	OD	OD	OD	OD	OD	OD	OD	OD	OD	OD	OD	OD	OD	OD	OD	OD
0	0.2353	0.2353	0.2353	0.0971	0.0971	0.0971	0.0649	0.0649	0.0649	0.0398	0.0398	0.0398	0.0256	0.0256	0.0256	0.0136	0.0136	0.0136
6.28333	0.5901	0.5823	0.6024	0.2003	0.1918	0.1936	0.1391	0.1404	0.1485	0.0879	0.0881	0.0851	0.0391	0.0358	0.0441	0.0201	0.0169	0.0136
23.1	1.4398	1.4047	1.4321	0.4309	0.427	0.4364	0.3202	0.3006	0.3192	0.1667	0.1679	0.1628	0.063	0.0641	0.0706	0.0307	0.0226	0.0214
30.6833	1.4355	1.473	1.441	0.5141	0.5069	0.5218	0.3697	0.3713	0.3765	0.1885	0.1896	0.1852	0.0705	0.071	0.0797	0.0257	0.0229	0.0207
48.9667	1.4671	1.4758	1.4576	0.7569	0.7814	0.7802	0.5049	0.5677	0.5529	0.2407	0.2308	0.2388	0.0824	0.0831	0.09	0.0301	0.0265	0.0254
56.2167	1.4752	1.4792	1.4691	0.8579	0.9249	0.9972	0.5428	0.6611	0.6299	0.2517	0.243	0.2449	0.0881	0.0867	0.0923	0.0293	0.0314	0.0286
69.1167	1.4612	1.4253	1.4185	1.2465	1.3656	1.3819	0.6	1.0298	0.8829	0.2715	0.2646	0.2676	0.0934	0.0949	0.0979	0.0321	0.032	0.0321
81.3333	1.4564	1.4414	1.46	1.459	1.4736	1.4542	0.6282	1.4011	1.3429	0.2976	0.2856	0.29	0.0988	0.099	0.1054	0.0366	0.0349	0.0358
99.2333	1.4886	1.4374	1.4439	1.4473	1.4159	1.4276	0.9403	1.4093	1.3962	0.3311	0.3034	0.3005	0.1026	0.1066	0.1081	0.0457	0.0345	0.0345
128.967	1.5256	1.4672	1.4668	1.4545	1.4539	1.4474	1.4076	1.4261	1.4304	0.3294	0.2989	0.3352	0.1167	0.1076	0.1123	0.0359	0.037	0.0351
149.567	1.4791	1.4854	1.4863	1.4869	1.4794	1.4757	1.4066	1.4683	1.4554	0.3484	0.3258	0.3362	0.1072	0.1107	0.1158	0.0391	0.0351	0.0339
176.45	1.5175	1.507	1.4974	1.5143	1.5218	1.507	1.4569	1.4943	1.4935	0.3659	0.34	0.3462	0.1113	0.1188	0.1236	0.0405	0.0372	0.0413
198.9	1.4553	1.4713	1.465	1.4919	1.4908	1.4806	1.4525	1.4694	1.4736	0.3747	0.3469	0.3573	0.1135	0.1112	0.1155	0.0339	0.0369	0.0331
221.717	1.4583	1.4434	1.4367	1.4595	1.4592	1.443	1.4422	1.4158	1.4392	0.4146	0.3587	0.3748	0.1125	0.1219	0.1238	0.041	0.0402	0.0403
247	1.449	1.4143	1.4279	1.4729	1.4639	1.4432	1.4658	1.4204	1.4275	0.9589	0.3662	0.4004	0.1248	0.1215	0.1273	0.0393	0.0379	0.043
273.133	1.4384	1.4256	1.4364	1.4336	1.4485	1.4099	1.4499	1.4202	1.4388	1.2246	0.3797	0.7046	0.1199	0.1245	0.1372	0.0452	0.0388	0.0407
294.883										1.2746	0.3922	1.176	0.1227	0.1264	0.1291	0.0413	0.0393	0.0435
320.983										1.2827	0.4017	1.2814	0.1256	0.1289	0.133	0.0415	0.0379	0.0419
342.167										1.2634	0.4065	1.2692	0.1236	0.1321	0.1328	0.0417	0.0392	0.0374
365.7										1.253	0.4218	1.287	0.1281	0.1273	0.1329	0.0429	0.0373	0.0416
392.25										1.3105	0.4284	1.3167	0.1282	0.1311	0.1354	0.0431	0.0416	0.0401
413.533										1.303	0.4444	1.3327	0.133	0.1315	0.1395	0.0465	0.0406	0.0398
440.067										1.3035	0.467	1.3074	0.1331	0.1336	0.1446	0.045	0.0426	0.0451
557.75										1.2724	1.2178	1.2934	0.1356	0.1337	0.1455	0.0511	0.0431	0.0402

## Sheet: Fig1D_right
ura3Δ (WY1318)	Density 1			Density 2			Density 3			Density 4			Density 5			Density 6
Time (h)	OD	OD	OD	OD	OD	OD	OD	OD	OD	OD	OD	OD	OD	OD	OD	OD	OD	OD
0	0.1801	0.1801	0.1801	0.0763	0.0763	0.0763	0.0425	0.0425	0.0425	0.0338	0.0338	0.0338	0.0166	0.0166	0.0166	0.0094	0.0094	0.0094
1.05	0.2084	0.2036	0.2154	0.0943	0.0858	0.092	0.0524	0.0532	0.0554	0.0465	0.0345	0.0354	0.0187	0.0181	0.0195	0.0066	0.0074	0.0088
4.28333	0.2987	0.2899	0.2933	0.1409	0.1328	0.1357	0.0791	0.0806	0.0777	0.0569	0.0517	0.0511	0.0265	0.0267	0.0274	0.0109	0.008	0.0116
6.31667	0.328	0.3334	0.333	0.162	0.1556	0.1542	0.092	0.0932	0.0918	0.0612	0.0601	0.0591	0.0311	0.0286	0.0333	0.0107	0.0144	0.0117
8.53333	0.3668	0.363	0.3687	0.1841	0.1792	0.1756	0.1086	0.1072	0.1059	0.0694	0.069	0.0654	0.035	0.0337	0.0344	0.0119	0.0133	0.0141
23.6667	0.537	0.5308	0.5563	0.283	0.2717	0.2726	0.171	0.1721	0.1713	0.1105	0.1116	0.1063	0.0558	0.05	0.0567	0.0188	0.0179	0.0192
30.0333	0.5926	0.5874	0.6026	0.3116	0.3113	0.3062	0.1946	0.1967	0.1932	0.1305	0.127	0.1293	0.0662	0.0626	0.0669	0.0229	0.0202	0.0222
51.65	0.5915	0.6309	0.6731	0.3444	0.3465		0.228	0.2286	0.2317	0.1571	0.1564	0.1501	0.0817	0.0765	0.0839	0.0262	0.0228	0.0327
97.1833	0.5721	0.6264	0.6895	0.3651	0.3712		0.2364	0.2391	0.2395	0.1556	0.1592	0.1639	0.0783	0.0807	0.0899	0.0223	0.0224	0.0196
145.417	0.5594	0.6037	0.658	0.3378	0.3355		0.2015	0.2158	0.2225	0.1456	0.1451	0.1423	0.0667	0.0692	0.0796	0.0182	0.0185	0.0182
216.783	0.4603	0.4587	0.5936	0.2951	0.3048		0.1948	0.1946	0.2035	0.1369	0.1248	0.1301	0.0594	0.0616	0.0695	0.0147	0.0151	0.0147
286.483	0.443	0.5021	0.6188	0.3086	0.2999		0.1791	0.1869	0.1908	0.1292	0.124	0.121	0.0572	0.0559	0.0696	0.0129	0.0154	0.0184
