# Supplementary material for: Collective production of hydrogen sulfide gas enables budding yeast lacking MET17 to overcome their metabolic defect
Source: PLoS Biol. 2023 Dec 7;21(12):e3002439. doi: 10.1371/journal.pbio.3002439 (PMC10729969; doi:10.1371/journal.pbio.3002439)
Supplement: S2 Data — (XLSX) [file pbio.3002439.s007.xlsx]

## Sheet: metadata
Fig 2A-B
STRAIN	WY2035	(RM11)
PRECULTURE MEDIUM: SD+Met+Lys
EXPERIMENT MEDIUM: SD+Lys
SETUP	13 mm glass tubes, Fig2A: without parafilm, Fig2B: with parafilm
	3 ml culture volume
	6 starting cell densities, 3 technical replicates each
	OD (600 nm) measured periodically
NOTE	Initial OD was only measured in the first of 3 technical replicates and applied to the other two
Fig 2C-E
STRAINS	Fig2C	WY2548	(RM11 met17Δ)
	Fig2D	WY2539	(RM11 met14Δ)
	Fig2E	WY2548, WY2539
PRECULTURE MEDIUM: SD+Met
EXPERIMENT MEDIUM: SD
SETUP	96-well plates, with parafilm
	150 ul culture volume per well
	6 starting cell densities
	For each starting density, 12 replicate wells in Fig2C-D, 6 replicate wells for each strain in Fig2E
	OD (600 nm) was measured periodically on a plate reader
DATA PROCESSING		For each plate, at each time point, blank reading has been subtracted from raw OD readings
		Any values below 0.001 were replaced by 0.001 for plotting
Fig 2F
STRAIN	WY2549	(RM11 met17Δ)
PRECULTURE MEDIUM: SD+Met
EXPERIMENT MEDIUM: SD
SETUP	96-well plates, with parafilm
	150 ul culture volume per well
	6 starting cell densities
	For each starting density, 12 replicate wells
	TOP PANEL: without lead acetate paper
	BOTTOM PANEL: small squares of lead acetate paper were inserted into all the air spaces between the wells
	OD (600 nm) was measured periodically on a plate reader
DATA PROCESSING		For each plate, at each time point, blank reading has been subtracted from raw OD readings
		readings where condensation or dust was observed on the lid of a well were removed from the dataset
		all values under 0.001 were replaced by 0.001 for plotting because these were below the sensitivity of the plate reader
Fig 2G
STRAIN	WY2531	(RM11)
PRECULTURE MEDIUM: SD+Met
EXPERIMENT MEDIUM: SD
SETUP	13 mm glass tubes, with parafilm
	3 ml culture volume
	6 NaHS concentrations, 3 replicates each
	OD measured periodically

## Sheet: Fig2A
met17Δ; without parafilm	Density 1			Density 2			Density 3			Density 4			Density 5			Density 6
Time (h)	OD	OD	OD	OD	OD	OD	OD	OD	OD	OD	OD	OD	OD	OD	OD	OD	OD	OD
0	0.1463	0.1463	0.1463	0.0555	0.0555	0.0555	0.041	0.041	0.041	0.028	0.028	0.028	0.017	0.017	0.017	0.0064	0.0064	0.0064
6.05	0.3915	0.3923	0.3918	0.1283	0.1309	0.1307	0.0884	0.0901	0.0947	0.0557	0.0595	0.0579	0.0291	0.0272	0.0279	0.0091	0.0087	0.0091
22.8667	1.1419	1.1616	1.1319	0.2472	0.2432	0.2497	0.1681	0.1688	0.1657	0.0968	0.1023	0.1024	0.0498	0.0484	0.0485	0.0166	0.0163	0.0172
30.7833	1.2839	1.2915	1.2789	0.2863	0.2834	0.2845	0.192	0.1861	0.1875	0.1097	0.1173	0.1172	0.0558	0.0524	0.054	0.0216	0.0209	0.0193
48.8333	1.284	1.2861	1.2779	0.344	0.3383	0.3436	0.226	0.2173	0.2221	0.1271	0.1357	0.1331	0.0632	0.0614	0.0601	0.0238	0.0213	0.0224
55.9833	1.2828	1.285	1.2847	0.3614	0.3582	0.3591	0.2313	0.2253	0.2261	0.1313	0.1456	0.138	0.0611	0.0622	0.0603	0.0219	0.0237	0.0214
68.8333	1.2839	1.2892	1.2995	0.386	0.3823	0.381	0.251	0.236	0.2447	0.1479	0.1552	0.15	0.0682	0.0711	0.0729	0.0273	0.0252	0.025
81.5	1.2947	1.3004	1.3191	0.4231	0.401	0.3998	0.2682	0.245	0.2551	0.1452	0.1597	0.159	0.068	0.0777	0.0679	0.0263	0.0267	0.0233
98.9667	1.3039	1.3099	1.3148	0.4258	0.4171	0.4133	0.2818	0.2566	0.2609	0.1624	0.1645	0.1559	0.0693	0.071	0.0752	0.0269	0.0245	0.0244
128.633	1.3353	1.3329	1.3489	0.4548	0.4496	0.4499	0.2953	0.2881	0.2737	0.1681	0.1659	0.1714	0.0789	0.0757	0.0741	0.0311	0.0266	0.0288
149.233	1.3517	1.3474	1.3476	0.4866	0.4781	0.4843	0.3077	0.3023	0.2906	0.1867	0.173	0.1801	0.0752	0.0846	0.0741	0.0285	0.0269	0.0301
176.283	1.3582	1.3586	1.3787	0.4875	0.4905	0.4912	0.3122	0.321	0.2954	0.1787	0.1995	0.1833	0.0884	0.0889	0.0838	0.0345	0.0316	0.0346
198.733	1.3594	1.3539	1.3842	0.5147	0.5031	0.5112	0.3198	0.3005	0.3075	0.1692	0.176	0.179	0.0836	0.0854	0.0805	0.031	0.0275	0.0313
221.583				0.5318	0.5244	0.5202	0.3298	0.3348	0.3189	0.1901	0.1943	0.1917	0.0857	0.0935	0.0855	0.0301	0.0269	0.0288
246.7				0.5509	0.5593	0.5362	0.3366	0.3249	0.3277	0.1918	0.1914	0.1889	0.087	0.0924	0.0864	0.0329	0.029	0.0352
272.8				0.5758	0.7101	0.5609	0.3521	0.3351	0.3309	0.1935	0.1966	0.1943	0.0893	0.0968	0.0862	0.0303	0.0301	0.0318
294.65				0.5934	0.8125	0.5755	0.3607	0.3491	0.3397	0.201	0.202	0.1992	0.0886	0.1006	0.09	0.0304	0.0308	0.0327
320.983				0.6257	0.8237	0.5948	0.3696	0.3469	0.344	0.1998	0.2032	0.2008	0.0926	0.0891	0.0904	0.0327	0.0311	0.0343
342.033				0.7457	0.8272	0.6077	0.3772	0.3657	0.3564	0.2045	0.2107	0.2107	0.0933	0.0813	0.092	0.032	0.0297	0.0322
365.6				0.8652	0.8719	0.6207	0.376	0.3591	0.3618	0.2099	0.1976	0.2132	0.0931	0.0863	0.0957	0.0325	0.0311	0.036
392.017				0.9129	0.8304	0.6354	0.3934	0.3784	0.3739	0.2234	0.2207	0.216	0.0991	0.1006	0.0983	0.0354	0.0343	0.037
413.4				0.8429	0.8424	0.6468	0.3994	0.3848	0.3827	0.2248	0.2235	0.2179	0.1008	0.1077	0.0991	0.0346	0.0341	0.0349
440.067				0.8697	0.8346	0.6641	0.418	0.395	0.3923	0.2303	0.2108	0.2232	0.1042	0.1107	0.1025	0.0376	0.0356	0.0376
557.317				0.9947	0.9531	0.6864	0.4334	0.4241	0.4188	0.2445	0.2082	0.2376	0.1077	0.1003	0.1062	0.0363	0.0351	0.039

## Sheet: Fig2B
met17Δ; with parafilm	Density 1			Density 2			Density 3			Density 4			Density 5			Density 6
Time (h)	OD	OD	OD	OD	OD	OD	OD	OD	OD	OD	OD	OD	OD	OD	OD	OD	OD	OD
0	0.1463	0.1463	0.1463	0.0555	0.0555	0.0555	0.041	0.041	0.041	0.028	0.028	0.028	0.017	0.017	0.017	0.0064	0.0064	0.0064
6.05	0.5407	0.5301	0.5208	0.1392	0.1658	0.1599	0.1065	0.1098	0.1086	0.0615	0.0582	0.0578	0.0269	0.0277	0.0281	0.0082	0.0082	0.0097
22.8667	1.1497	1.1234	1.1519	0.3562	1.0163	1.0426	0.2824	0.9974	1.0077	0.3024	0.1685	0.151	0.0464	0.0495	0.0513	0.0166	0.0155	0.0174
30.7833	1.1511	1.1132	1.1384	0.462	1.0767	1.1157	0.3542	1.0809	1.0676	0.9151	0.2727	0.2144	0.0534	0.0559	0.0668	0.0191	0.0189	0.0206
48.8333	1.1437	1.1354	1.1421	1.0124	1.0801	1.0977	0.4937	1.086	1.095	1.1172	1.0816	0.8964	0.0627	0.0701	0.0848	0.0233	0.0222	0.0219
55.9833	1.1604	1.1384	1.1523	1.1765	1.0995	1.1054	0.5413	1.0988	1.1192	1.0972	1.1273	1.0449	0.0665	0.0723	0.0929	0.0223	0.0233	0.024
68.8333	1.1838	1.1489	1.165	1.1997	1.1099	1.1329	0.6094	1.1168	1.1226	1.1097	1.0938	1.1337	0.0706	0.0815	0.0995	0.027	0.0266	0.024
81.5	1.1749	1.1491	1.1774	1.2214	1.1062	1.1465	0.7532	1.1162	1.1141	1.0924	1.126	1.1128	0.0759	0.1381	0.1003	0.025	0.0265	0.0245
98.9667	1.1813	1.1601	1.1824	1.2099	1.0868	1.1589	0.9958	1.0915	1.079	1.1165	1.099	1.1249	0.074	1.0128	0.0951	0.0257	0.0234	0.0233
128.633	1.1783	1.1437	1.1773	1.2236	1.052	1.1211	1.1652	1.0763	1.0396	1.1004	1.1184	1.1365	0.0737	1.1301	0.208	0.0253	0.025	0.0268
149.233	1.1693	1.1215	1.1814	1.215	1.0497	1.1042	1.1577	1.0569	1.0783	1.1491	1.1986	1.1148	0.6524	1.1303	1.0643	0.0283	0.0333	0.0286
176.283	1.15	1.1212	1.1469	1.226	1.0217	1.1052	1.212	1.0412	1.0498	1.0861	1.1545	1.1529	1.0776	1.1442	1.0943	0.0312	0.0333	0.0303
198.733	1.1318	1.1013	1.1327	1.211	1.0009	1.1058	1.1941	1.0103	1.0436	1.0678	1.1312	1.1311	1.0343	1.0931	1.1073	0.0246	0.0302	0.0269
221.583				1.1862	0.9928	1.0748	1.1408	1.0018	1.0337	1.0301	1.1046	1.0745	1.0725	1.0669	1.1236	0.0295	0.3403	0.0341
246.7				1.1729	0.9794	1.0544	1.1166	0.9967	1.0198	1.0199	1.0884	1.0665	1.0828	1.0571	1.1075	0.035	0.9663	0.0299
272.8				1.1618	0.9693	1.0338	1.0959	0.9847	1.0115	1.0056	1.0721	1.0388	1.0659	1.0263	1.0652	0.0349	1.0551	0.0371
294.65													1.0499	1.0258	1.053	0.0934	1.0583	0.2297
320.983																0.9594	1.0423	0.9142
342.033																1.0232	1.0442	0.9316
365.6																1.0475	1.0501	0.942
392.017																1.0522	1.0641	0.9636
413.4																1.027	1.0615	0.9436
440.067																1.0155	1.0465	0.9176
557.317																0.9951	1.0497	0.9707

## Sheet: Fig2C
WY2548	Density 1												Density 2												Density 3												Density 4												Density 5
Time (h)	A1	A2	A3	A4	A5	A6	A7	A8	A9	A10	A11	A12	B1	B2	B3	B4	B5	B6	B7	B8	B9	B10	B11	B12	C1	C2	C3	C4	C5	C6	C7	C8	C9	C10	C11	C12	D1	D2	D3	D4	D5	D6	D7	D8	D9	D10	D11	D12	E1
0	0.08225	0.08525	0.07925	0.08125	0.07625	0.07625	0.08025	0.07725	0.08025	0.08025	0.08025	0.08125	0.03125	0.03525	0.03325	0.03225	0.03425	0.03825	0.03625	0.03625	0.03425	0.03625	0.03425	0.03625	0.01825	0.02425	0.02625	0.02525	0.02225	0.02425	0.02625	0.02225	0.02225	0.02225	0.01725	0.02025	0.00925	0.01125	0.01225	0.01425	0.01025	0.01125	0.01325	0.01325	0.01725	0.01125	0.01025	0.01125	0.00525
18.2167	0.829167	0.779167	0.791167	0.847167	1.04417	1.05017	1.01717	1.01717	1.08517	1.05617	0.986167	0.799167	0.805167	0.822167	0.854167	0.865167	0.806167	1.08217	1.02917	1.08017	1.03517	1.08517	0.954167	0.793167	0.521167	0.565167	0.675167	0.670167	0.662167	0.692167	0.970167	0.947167	0.974167	0.953167	0.712167	0.615167	0.186167	0.266167	0.277167	0.404167	0.342167	0.342167	0.340167	0.403167	0.272167	0.0881667	0.231167	0.185167	0.0331667
29.0833	0.961778	0.963778	0.945778	0.940778	0.931778	0.912778	0.913778	0.916778	0.910778	0.916778	0.911778	0.910778	0.893778	0.913778	0.898778	0.891778	0.889778	0.891778	0.896778	0.899778	0.894778	0.892778	0.890778	0.889778	0.882778	0.901778	0.892778	0.887778	0.871778	0.875778	0.864778	0.865778	0.859778	0.867778	0.861778	0.848778	0.843778	0.892778	0.892778	0.893778	0.891778	0.897778	0.890778	0.891778	0.879778	0.894778	0.870778	0.832778	0.504778
53.6167	1.16891	1.12291	1.13491	1.11991	1.15091	1.14091	1.13191	1.12591	1.12991	1.14591	1.14591	1.17991	1.08991	1.06891	1.06591	1.08991	1.06291	1.04391	1.01491	1.03291	1.04491	1.04291	1.05291	1.12791	1.04991	1.02591	1.03491	1.03191	1.02991	1.03591	1.02891	1.01891	1.01591	1.02191	1.02091	1.08591	0.934909	0.913909	0.959909	0.963909	0.960909	0.945909	0.969909	0.960909	0.947909	0.936909	0.944909	0.964909	0.817909
69.7667	0.920167	0.908167	0.908167	0.907167	0.907167	0.906167	0.907167	0.909167	0.909167	0.909167	0.905167	0.908167	0.869167	0.877167	0.880167	0.876167	0.876167	0.873167	0.873167	0.873167	0.875167	0.871167	0.867167	0.867167	0.852167	0.857167	0.866167	0.866167	0.858167	0.859167	0.846167	0.850167	0.843167	0.844167	0.846167	0.826167	0.826167	0.834167	0.842167	0.842167	0.849167	0.847167	0.845167	0.850167	0.842167	0.835167	0.829167	0.817167	0.773167
99.4833	0.894364	0.903364	0.876364	0.874364	0.888364	0.866364	0.878364	0.880364	0.872364	0.879364	0.870364	0.877364	0.857364	0.845364	0.856364	0.870364	0.855364	0.852364	0.854364	0.849364	0.870364	0.850364	0.841364	0.886364	0.839364	0.821364	0.835364	0.836364	0.827364	0.811364	0.807364	0.824364	0.804364	0.814364	0.804364	0.812364	0.822364	0.810364	0.842364	0.810364	0.819364	0.818364	0.813364	0.766364	0.796364	0.788364	0.762364	0.784364	1.01636
[truncated: 23 more columns]

## Sheet: Fig2D
WY2539	Density 1												Density 2												Density 3												Density 4												Density 5
Time (h)	A1	A2	A3	A4	A5	A6	A7	A8	A9	A10	A11	A12	B1	B2	B3	B4	B5	B6	B7	B8	B9	B10	B11	B12	C1	C2	C3	C4	C5	C6	C7	C8	C9	C10	C11	C12	D1	D2	D3	D4	D5	D6	D7	D8	D9	D10	D11	D12	E1
0	0.110333	0.111333	0.109333	0.111333	0.109333	0.104333	0.111333	0.112333	0.110333	0.106333	0.111333	0.106333	0.0463333	0.0493333	0.0473333	0.0493333	0.0493333	0.0503333	0.0463333	0.0533333	0.0523333	0.0523333	0.0463333	0.0473333	0.0233333	0.0223333	0.0213333	0.0263333	0.0253333	0.0243333	0.0213333	0.0233333	0.0213333	0.0213333	0.0193333	0.0203333	0.00933333	0.0103333	0.0133333	0.00833333	0.00933333	0.0103333	0.00933333	0.00933333	0.0103333	0.00933333	0.00833333	0.00933333	0.00433333
18.2167	0.243333	0.237333	0.226333	0.233333	0.225333	0.220333	0.237333	0.245333	0.238333	0.231333	0.243333	0.262333	0.0833333	0.0943333	0.0923333	0.0943333	0.0943333	0.0983333	0.0903333	0.105333	0.105333	0.106333	0.0933333	0.0873333	0.0333333	0.0423333	0.0453333	0.0513333	0.0493333	0.0543333	0.0433333	0.0473333	0.0453333	0.0413333	0.0383333	0.0343333	0.00933333	0.0173333	0.0163333	0.0213333	0.0233333	0.0263333	0.0233333	0.0223333	0.0183333	0.0193333	0.0143333	0.0143333	0.00433333
29.0833	0.453667	0.437667	0.407667	0.359667	0.371667	0.343667	0.370667	0.388667	0.381667	0.359667	0.395667	0.516667	0.108667	0.112667	0.110667	0.111667	0.110667	0.112667	0.105667	0.121667	0.120667	0.122667	0.109667	0.108667	0.0486667	0.0496667	0.0506667	0.0596667	0.0556667	0.0596667	0.0476667	0.0546667	0.0496667	0.0466667	0.0456667	0.0436667	0.0196667	0.0206667	0.0176667	0.0166667	0.0226667	0.0256667	0.0226667	0.0236667	0.0206667	0.0206667	0.0176667	0.0216667	0.0156667
53.6167	0.500583	0.483583	0.467583	0.406583	0.404583	0.369583	0.384583	0.468583	0.513583	0.555583	0.618583		0.123583	0.129583	0.126583	0.127583	0.127583	0.131583	0.125583	0.160583	0.147583	0.195583	0.169583	0.247583	0.0545833	0.0555833	0.0565833	0.0685833	0.0645833	0.0705833	0.0585833	0.0685833	0.0595833	0.0665833	0.0585833	0.0875833	0.0215833	0.0225833	0.0195833	0.0205833	0.0255833	0.0285833	0.0285833	0.0295833	0.0265833	0.0355833	0.0335833	0.0435833	0.0145833
69.7667	0.588455	0.580455	0.577455	0.514455	0.498455	0.466455	0.483455	0.537455	0.620455	0.576455	0.743455	0.833455	0.139455	0.144455	0.140455	0.140455	0.141455	0.144455	0.137455	0.176455	0.161455	0.184455	0.173455	0.272455	0.0594545	0.0694545	0.0734545	0.0774545	0.0724545	0.0784545	0.0644545	0.0744545	0.0654545	0.0624545	0.0604545	0.0844545	0.0244545	0.0294545	0.0284545	0.0274545	0.0324545	0.0344545	0.0334545	0.0344545	0.0314545	0.0324545	0.0324545	0.0424545	0.0154545
99.4833	0.294727	0.324727	0.326727	0.315727	0.314727	0.300727	0.319727	0.328727	0.330727	0.343727	0.316727	0.320727	0.105727	0.142727	0.155727	0.173727	0.169727	0.176727	0.181727	0.205727	0.191727	0.234727	0.199727	0.183727	0.0767273	0.0837273	0.0787273	0.0857273	0.0807273	0.0877273	0.0767273	0.0847273	0.0827273	0.0707273	0.0907273	0.128727	0.0307273	0.0207273	0.0177273	0.0277273	0.0257273	0.0307273	0.0277273	0.0317273	0.0277273	0.0347273	0.0347273	0.0237273	0.00572727
[truncated: 23 more columns]

## Sheet: Fig2E
	WY2548_Density1						WY2548_Density2						WY2548_Density3						WY2548_Density4						WY2548_Density5						WY2548_Density6						WY2539_Density1						WY2539_Density2						WY2539_Density3
Time (h)	A1	A2	A3	A4	A5	A6	B1	B2	B3	B4	B5	B6	C1	C2	C3	C4	C5	C6	D1	D2	D3	D4	D5	D6	E1	E2	E3	E4	E5	E6	F1	F2	F3	F4	F5	F6	A7	A8	A9	A10	A11	A12	B7	B8	B9	B10	B11	B12	C7
0	0.0795833	0.0975833	0.0915833	0.0835833	0.0815833	0.0715833	0.0325833	0.0305833	0.0335833	0.0335833	0.0325833	0.0395833	0.0175833	0.0155833	0.0195833	0.0165833	0.0215833	0.0185833	0.0105833	0.00858333	0.00858333	0.00858333	0.00958333	0.00858333	0.00858333	0.00358333	0.00458333	0.00458333	0.00358333	0.00458333	0.00258333	0.00158333	0.00158333	0.00158333	0.00258333	0.00158333	0.173583	0.196583	0.168583	0.175583	0.197583	0.194583	0.0575833	0.0635833	0.0665833	0.0625833	0.0635833	0.0645833	0.0265833
18.2167	0.745	1.048	0.913	1.04	1.057	1.005	0.69	0.669	1.044	0.71	0.935	1.099	0.482	0.479	0.665	0.688	0.671	0.648	0.157	0.206	0.306	0.239	0.237	0.314	0.013	0.014	0.018	0.016	0.012	0.013	0.004	0.001	0.003	0.003	0.003	0.002	0.252	0.25	0.252	0.246	0.247	0.247	0.216	0.187	0.229	0.206	0.239	0.211	0.109
29.0833	0.936833	1.07983	0.962833	1.13483	1.13083	1.10783	0.920833	0.892833	1.14283	0.913833	1.04583	1.12583	0.882833	0.812833	0.910833	0.899833	0.897833	0.868833	0.760833	0.951833	1.08683	0.980833	0.976833	1.08983	0.176833	0.205833	0.330833	0.282833	0.232833	0.266833	0.00383333	0.00183333	0.00283333	0.00283333	0.00283333	0.00183333	0.444833	0.396833	0.370833	0.358833	0.374833	0.405833	0.341833	0.280833	0.327833	0.304833	0.332833	0.319833	0.198833
53.6167	0.923083	0.869083	0.841083	0.894083	0.880083	0.888083	0.871083	0.824083	0.844083	0.808083	0.773083	0.847083	0.848083	0.768083	0.755083	0.682083	0.907083	0.906083	0.768083	0.632083	0.682083	1.04608	1.19708	1.12108	0.976083	0.843083	1.01508	0.951083	0.817083	0.905083	0.130083	0.312083	0.440083	0.458083	0.295083	0.199083	0.449083	0.394083	0.388083	0.376083	0.368083	0.354083	0.915083	0.746083	0.756083	0.635083	0.702083	0.362083	0.795083
69.7667	0.876333	0.862333	0.829333	0.818333	0.772333	0.793333	0.837333	0.792333	0.796333	0.694333	0.603333	0.645333	0.810333	0.738333	0.718333	0.637333	0.944333	0.866333	0.732333	0.670333	0.952333	1.04033	1.28533	1.22533	1.01633	1.01433	1.14233	1.08433	1.03733	1.08733	0.955333	1.06233	1.06133	1.09233	1.04333	0.911333	0.618333	0.516333	0.487333	0.484333	0.452333	0.473333	0.438333	0.532333	0.625333	0.538333	0.598333	0.361333	0.963333
99.4833	1.00475	1.02775	1.03575	1.01275	1.02375	1.02575	1.00175	1.01975	1.03075	1.00275	1.01475	1.00075	0.97675	0.99375	1.00175	1.00275	0.99475	0.97475	0.94675	0.96375	0.95975	0.96075	0.88075	0.94375	0.93475	0.95275	0.93175	0.92975	0.93275	0.93675	0.82575	0.87075	0.88075	0.90875	0.87775	0.87375	0.85475	0.76975	0.73875	0.72575	0.70575	0.72675	0.73075	0.58475	0.60375	0.56675	0.54675	0.57475	0.72675
[truncated: 23 more columns]

## Sheet: Fig2F_top
met17Δ; without lead acetate paper	Density 1												Density 2												Density 3												Density 4												Density 5
Time (h)	A1	A2	A3	A4	A5	A6	A7	A8	A9	A10	A11	A12	B1	B2	B3	B4	B5	B6	B7	B8	B9	B10	B11	B12	C1	C2	C3	C4	C5	C6	C7	C8	C9	C10	C11	C12	D1	D2	D3	D4	D5	D6	D7	D8	D9	D10	D11	D12	E1
0	0.0416667	0.0466667	0.0436667	0.0456667	0.0456667	0.0446667	0.0456667	0.0486667	0.0456667	0.0456667	0.0426667	0.0476667	0.0206667	0.0216667	0.0216667	0.0206667	0.0216667	0.0206667	0.0206667	0.0206667	0.0216667	0.0216667	0.0196667	0.0206667	0.0116667	0.0136667	0.0116667	0.0106667	0.0126667	0.0126667	0.0126667	0.0136667	0.0126667	0.0136667	0.0126667	0.0126667	0.00766667	0.00866667	0.00766667	0.00666667	0.00766667	0.00766667	0.00766667	0.00766667	0.00966667	0.00966667	0.00866667	0.00866667	0.00366667
1.48333	0.0644167	0.0684167	0.0664167	0.0684167	0.0704167	0.0704167	0.0794167	0.0844167					0.0304167	0.0324167	0.0304167	0.0324167	0.0374167			0.0384167	0.0344167	0.0334167	0.0344167	0.0304167	0.0154167	0.0214167	0.0184167	0.0184167	0.0194167	0.0194167	0.0224167	0.0194167	0.0194167	0.0204167	0.0214167	0.0184167	0.00941667	0.0114167	0.0104167	0.0104167	0.0104167	0.0104167	0.0104167	0.0114167	0.0124167	0.0124167	0.0124167	0.0114167	0.00741667
3.16667	0.106455	0.114455	0.111455	0.112455	0.112455	0.112455	0.113455	0.111455	0.112455	0.112455	0.105455	0.115455	0.0444545	0.0444545	0.0444545	0.0474545	0.0514545	0.0484545	0.0484545	0.0454545	0.0454545	0.0464545	0.0454545	0.0404545	0.0224545	0.0274545	0.0264545	0.0244545	0.0254545	0.0244545	0.0294545	0.0264545	0.0254545	0.0264545	0.0284545	0.0244545	0.0114545	0.0154545	0.0144545	0.0134545	0.0134545	0.0144545	0.0144545	0.0144545	0.0174545	0.0164545	0.0164545	0.0144545	0.00945455
4.9	0.188364	0.194364	0.190364	0.193364	0.192364	0.191364	0.196364	0.194364	0.189364	0.192364	0.186364	0.190364	0.0753636	0.0783636	0.0773636	0.0803636	0.0863636	0.0833636	0.0833636	0.0783636	0.0783636	0.0783636	0.0793636	0.0703636	0.0343636	0.0403636	0.0393636	0.0403636	0.0403636	0.0403636	0.0433636	0.0403636	0.0413636	0.0423636	0.0413636	0.0363636	0.0163636	0.0193636	0.0193636	0.0193636	0.0193636	0.0203636	0.0193636	0.0213636	0.0223636	0.0223636	0.0213636	0.0183636	0.00936364
7.76667	0.3942	0.4062	0.3952	0.4042	0.3942	0.4042	0.4022	0.3922	0.3872	0.3852	0.3792	0.3852	0.1642	0.1702	0.1732	0.1762	0.1792	0.1812	0.1772	0.1682	0.1672	0.1712	0.1682	0.1562	0.0712	0.0862	0.0912	0.0872	0.0852	0.0842	0.0882	0.0832	0.0842	0.0832	0.0792	0.0702	0.0272	0.0352	0.0372	0.0382	0.0372	0.0382	0.0382	0.0402	0.0422	0.0392	0.0342	0.0292	0.0112
21.9167	0.829556	0.837556	0.827556	0.840556	0.831556	0.842556	0.837556	0.838556	0.838556	0.834556	0.818556	0.846556	0.808556	0.814556	0.824556	0.813556	0.819556	0.827556	0.816556	0.822556	0.806556	0.815556	0.818556	0.827556	0.804556	0.818556	0.834556	0.814556	0.819556	0.813556	0.815556	0.815556	0.818556	0.814556	0.815556	0.808556	0.675556	0.709556	0.714556	0.726556	0.725556	0.734556	0.718556	0.731556	0.729556	0.720556	0.711556	0.670556	0.337556
28.5833	0.829556	0.844556	0.833556	0.851556	0.839556	0.849556	0.849556	0.848556	0.849556	0.840556	0.827556	0.854556	0.807556	0.814556	0.819556	0.818556	0.821556	0.829556	0.819556	0.824556	0.809556	0.820556	0.823556	0.810556	0.785556	0.797556	0.811556	0.794556	0.793556	0.792556	0.794556	0.790556	0.797556	0.789556	0.792556	0.780556	0.765556	0.773556	0.764556	0.774556	0.765556	0.777556	0.771556	0.787556	0.778556	0.781556	0.791556	0.792556	0.706556
48.65	0.817714	0.833714	0.821714	0.832714	0.823714	0.829714	0.830714	0.829714	0.826714	0.815714	0.790714	0.817714	0.785714	0.788714	0.794714	0.789714	0.793714	0.799714	0.791714	0.797714	0.782714	0.790714	0.792714	0.783714	0.756714	0.768714	0.777714	0.765714	0.762714	0.769714	0.763714	0.760714	0.767714	0.764714	0.767714	0.762714	0.729714	0.740714	0.732714	0.737714	0.731714	0.738714	0.734714	0.749714	0.739714	0.745714	0.752714	0.745714	0.738714
76.2167	0.7984	0.8114	0.8004	0.8104	0.8034	0.8114	0.8184	0.8154	0.8114	0.8044	0.7854	0.8194	0.7754	0.7764	0.7844	0.7804	0.7854	0.7954	0.7834	0.7844	0.7704	0.7824	0.7844	0.7704	0.7344	0.7434	0.7474	0.7384	0.7334	0.7354	0.7374	0.7334	0.7414	0.7364	0.7424	0.7304	0.7124	0.7234	0.7164	0.7224	0.7154	0.7224	0.7204	0.7324	0.7214	0.7284	0.7394	0.7244	0.7154
97.6167	0.7532	0.7672	0.7612	0.7662	0.7522	0.7652	0.7662	0.7712	0.7692	0.7672	0.7562	0.7852	0.7322	0.7322	0.7382	0.7342	0.7352	0.7402	0.7342	0.7402	0.7362	0.7342	0.7422	0.7342	0.6882	0.6902	0.6982	0.6932	0.6832	0.6872	0.6862	0.6872	0.6902	0.6892	0.6942	0.6942	0.6712	0.6802	0.6682	0.6722	0.6682	0.6702	0.6702	0.6762	0.6742	0.6792	0.6922	0.6842	0.6802
[truncated: 23 more columns]

## Sheet: Fig2F_bottom
met17Δ; with lead acetate paper	Density 1												Density 2												Density 3												Density 4												Density 5
Time (h)	A1	A2	A3	A4	A5	A6	A7	A8	A9	A10	A11	A12	B1	B2	B3	B4	B5	B6	B7	B8	B9	B10	B11	B12	C1	C2	C3	C4	C5	C6	C7	C8	C9	C10	C11	C12	D1	D2	D3	D4	D5	D6	D7	D8	D9	D10	D11	D12	E1
0	0.0628333	0.0628333	0.0628333	0.0578333	0.0568333	0.0618333	0.0608333	0.0618333	0.0608333	0.0438333	0.0378333	0.0448333	0.0358333	0.0218333	0.0198333	0.0188333	0.0208333	0.0188333	0.0208333	0.0178333	0.0188333	0.0188333	0.0188333	0.0188333	0.0228333	0.0108333	0.0108333	0.0118333	0.0118333	0.0108333	0.0118333	0.0108333	0.0108333	0.0118333	0.0118333	0.0108333	0.00783333	0.00783333	0.00883333	0.00783333	0.00783333	0.00783333	0.00983333	0.00783333	0.00783333	0.00883333	0.00783333	0.00783333	0.00483333
1.63333	0.0573333	0.0563333	0.0543333	0.0513333	0.0513333	0.0523333	0.0543333	0.0533333	0.0523333	0.0523333	0.0543333	0.0583333	0.0293333	0.0293333	0.0273333	0.0273333	0.0283333	0.0253333	0.0273333	0.0253333	0.0263333	0.0243333	0.0263333	0.0263333	0.0163333	0.0173333	0.0163333	0.0163333	0.0163333	0.0163333	0.0153333	0.0153333	0.0163333	0.0153333	0.0163333	0.0153333	0.00833333	0.0103333	0.0123333	0.0113333	0.0103333	0.0133333	0.0133333	0.0113333	0.0123333	0.0133333	0.0113333	0.0103333	0.00433333
3.21667	0.103818	0.103818	0.100818	0.0968182	0.0978182	0.0988182	0.101818	0.100818	0.0998182	0.0998182	0.100818	0.104818	0.0428182	0.0428182	0.0408182	0.0408182	0.0418182	0.0388182	0.0408182	0.0388182	0.0388182	0.0388182	0.0398182	0.0398182	0.0208182	0.0228182	0.0218182	0.0228182	0.0228182	0.0218182	0.0218182	0.0218182	0.0228182	0.0218182	0.0228182	0.0208182	0.0118182	0.0138182	0.0148182	0.0158182	0.0148182	0.0198182	0.0168182	0.0128182	0.0168182	0.0178182	0.0148182	0.0138182	0.00681818
5.05	0.188909	0.189909	0.187909	0.184909	0.183909	0.184909	0.188909	0.189909	0.182909	0.185909	0.189909	0.191909	0.0679091	0.0709091	0.0699091	0.0709091	0.0699091	0.0709091	0.0709091	0.0699091	0.0679091	0.0699091	0.0699091	0.0669091	0.0299091	0.0329091	0.0329091	0.0349091	0.0359091	0.0339091	0.0339091	0.0349091	0.0339091	0.0339091	0.0339091	0.0309091	0.0139091	0.0169091	0.0189091	0.0199091	0.0209091	0.0249091	0.0229091	0.0179091	0.0219091	0.0229091	0.0189091	0.0179091	0.00690909
7.81667	0.378545	0.384545	0.380545	0.377545	0.381545	0.379545	0.386545	0.385545	0.376545	0.382545	0.377545	0.385545	0.165545	0.167545	0.174545	0.170545	0.170545	0.179545	0.168545	0.171545	0.169545	0.163545	0.165545	0.159545	0.0705455	0.0885455	0.0835455	0.0855455	0.0835455	0.0795455	0.0825455	0.0855455	0.0805455	0.0805455	0.0755455	0.0735455	0.0225455	0.0295455	0.0325455	0.0355455	0.0355455	0.0405455	0.0395455	0.0325455	0.0375455	0.0365455	0.0305455	0.0285455	0.00854545
21.9667	0.831909	0.840909	0.835909	0.837909	0.827909	0.833909	0.838909	0.847909	0.835909	0.845909	0.851909	0.855909	0.820909	0.824909	0.816909	0.826909	0.819909	0.830909	0.828909	0.827909	0.818909	0.827909	0.835909	0.827909	0.839909	0.823909	0.814909	0.808909	0.814909	0.817909	0.824909	0.820909	0.816909	0.816909	0.821909	0.810909	0.592909	0.637909	0.649909	0.674909	0.670909	0.690909	0.680909	0.681909	0.666909	0.659909	0.633909	0.614909	0.128909
28.7167	0.832545	0.840545	0.837545	0.838545	0.826545	0.833545	0.840545	0.837545	0.828545	0.831545	0.837545	0.842545	0.815545	0.817545	0.812545	0.816545	0.806545	0.816545	0.809545	0.813545	0.806545	0.809545	0.816545	0.807545	0.819545	0.798545	0.789545	0.788545	0.790545	0.790545	0.796545	0.785545	0.779545	0.791545	0.792545	0.779545	0.784545	0.796545	0.787545	0.794545	0.785545	0.798545	0.789545	0.789545	0.791545	0.801545	0.804545	0.807545	0.550545
48.7	0.819545	0.830545	0.831545	0.833545	0.822545	0.829545	0.836545	0.835545	0.829545	0.838545	0.839545	0.845545	0.796545	0.805545	0.799545	0.807545	0.799545	0.811545	0.808545	0.805545	0.800545	0.807545	0.813545	0.803545	0.811545	0.789545	0.781545	0.770545	0.776545	0.780545	0.787545	0.782545	0.771545	0.786545	0.781545	0.765545	0.750545	0.765545	0.749545	0.764545	0.757545	0.776545	0.763545	0.770545	0.765545	0.775545	0.780545	0.772545	0.781545
76.3667	0.8012	0.8092	0.8092	0.8142	0.8062	0.8112	0.8192	0.8192	0.8152	0.8472	0.8512	0.8542	0.7812	0.7922	0.7872	0.7942	0.7842	0.7952	0.7972	0.7922	0.7882	0.7942	0.7992	0.8302	0.7962	0.7662	0.7642	0.7352	0.7612	0.7612	0.7682	0.7662	0.7602	0.7662	0.7672	0.7992	0.7382	0.7532	0.7382	0.7522	0.7432	0.7482	0.7482	0.7562	0.7522	0.7642	0.7632	0.8022	0.7502
97.65	0.805286	0.830286	0.819286	0.829286	0.811286	0.822286	0.843286	0.840286	0.832286	0.847286	0.849286	0.872286	0.806286	0.816286	0.804286	0.811286	0.805286	0.811286	0.818286	0.827286	0.814286	0.828286	0.840286	0.822286	0.794286	0.767286	0.768286	0.696286	0.764286	0.769286	0.778286	0.778286	0.769286	0.776286	0.786286	0.770286	0.738286	0.757286	0.750286	0.757286	0.759286	0.756286	0.767286	0.767286	0.772286	0.776286	0.790286	0.772286	0.773286
[truncated: 23 more columns]

## Sheet: Fig 2G
NaHS (µM)->	0	0	0	1	1	1	50	50	50	100	100	100	250	250	250	1500	1500	1500
Time (h)	OD	OD	OD	OD	OD	OD	OD	OD	OD	OD	OD	OD	OD	OD	OD	OD	OD	OD
0	0.0045	0.0043	0.0039	0.0045	0.0039	0.0035	0.0046	0.0043	0.0045	0.0045	0.0054	0.0044	0.004	0.0045	0.0043	0.009	0.0069	0.0094
2.55	0.0063	0.0062	0.0056	0.0067	0.0067	0.0055	0.0064	0.0071	0.0072	0.0063	0.0063	0.006	0.0051	0.0047	0.0048	0.0058	0.0053	0.0286
5.55	0.0075	0.0076	0.0074	0.0091	0.0072	0.0067	0.0092	0.0094	0.0097	0.007	0.0077	0.0075	0.0055	0.0062	0.0051	0.0061	0.0065	0.0295
19.7167	0.0102	0.0104	0.0102	0.0137	0.0109	0.0123	0.2406	0.2112	0.2151	0.1999	0.2339	0.1898	0.0324	0.0232	0.0276	0.0101	0.0103	0.0221
22.7	0.0138	0.0139	0.013	0.0138	0.0142	0.0152	0.5006	0.4511	0.4599	0.451	0.5184	0.4132	0.0655	0.0293	0.0501	0.0092	0.0115	0.0226
27.8167	0.0156	0.0147	0.0143	0.0159	0.0179	0.0212	0.9747	0.951	0.9316	0.9602	1.0604	0.9095	0.241	0.0389	0.176	0.0099	0.0115	0.0215
47.1167	0.4959	0.0149	0.0156	0.0175	0.4736	0.1264	1.3413	1.3652	1.3454	1.3706	1.3863	1.3517	1.4238	1.1779	1.3853	0.0079	0.0155	0.0139
53.1833	1.0751	0.017	0.0179	0.021	1.0661	0.4609	1.3488	1.3666	1.3513	1.3753	1.3936	1.3608	1.4357	1.3236	1.3974	0.0075	0.0135	0.015
71.6333	1.3512	0.0176	0.0188	0.2684	1.3754	1.4345	1.3523	1.3746	1.347	1.3802	1.4017	1.3585	1.4582	1.3615	1.4052	0.0056	0.0115	0.0114
78.95	1.364	0.0188	0.0205	0.9698	1.3861	1.4536	1.3451	1.375	1.3517	1.3851	1.3999	1.3649	1.4521	1.3612	1.4028	0.0056	0.008	0.008
99.65	1.3672	0.0186	0.0213	1.4008	1.389	1.485	1.343	1.3725	1.3466	1.3753	1.4043	1.3598	1.4616	1.3653	1.3956	0.0053	0.0125	0.0059
148.45	1.3616	0.0188	0.0232	1.4174	1.3878	1.5041	1.2788	1.2914	1.2838	1.3156	1.3307	1.2772	1.4444	1.3104	1.3642	0.0054	0.0117	0.0055
239.45	1.3032	0.0211	0.0254	1.2543	1.2343	1.3542	1.1114	1.1609	1.1596	1.1837	1.1621	1.1234	1.3188	1.1617	1.225	0.0042	0.0108	0.0057
317.55	1.2754	0.0223	0.026	1.1715	1.2096	1.3461	1.064	1.1396	1.1654	1.182	1.1093	1.0963	1.2939	1.105	1.2339	0.0047	0.0108	0.0069
