# Supplementary material for: Collective production of hydrogen sulfide gas enables budding yeast lacking MET17 to overcome their metabolic defect
Source: PLoS Biol. 2023 Dec 7;21(12):e3002439. doi: 10.1371/journal.pbio.3002439 (PMC10729969; doi:10.1371/journal.pbio.3002439)
Supplement: S3 Data — (XLSX) [file pbio.3002439.s008.xlsx]

## Sheet: metadata
Fig 3C
STRAINS	left panel	WY2590	(S288C met17Δ)
	middle panel	WY2597	(S288C yll058wΔ)
	right panel	WY2595	(S288C met17Δyll058wΔ)
PRECULTURE MEDIUM: SD+Met for WY2590 and WY2595; SD for WY2597
EXPERIMENT MEDIUM: SD
SETUP	96-well plates, with parafilm
	150 ul culture volume per well
	6 starting cell densities for each strain, 12 replicate wells each
	OD (600 nm) was measured periodically on a plate reader
DATA PROCESSING		For each plate, at each time point, blank reading has been subtracted from raw OD readings
		some wells excluded due to high condensation on lid
		all values under 0.001 were replaced by 0.001 for plotting because these were below the sensitivity of the plate reader
Fig 3E
STRAINS	left panel	WY2645	(RM11 met17Δ HSU1-overexpression)
	right panel	WY2648	(RM11 met17Δ HSU1(K376A)-overexpression)
PRECULTURE MEDIUM: SD+Met+G418
EXPERIMENT MEDIUM: SD+G418
SETUP	96-well plates, with parafilm
	150 ul culture volume per well
	6 starting cell densities for each strain, 12 replicate wells each
	OD (600 nm) was measured periodically on a plate reader
DATA PROCESSING		For each plate, at each time point, blank reading has been subtracted from raw OD readings
		some wells excluded due to high condensation on lid
		all values under 0.001 were replaced by 0.001 for plotting because these were below the sensitivity of the plate reader

## Sheet: Fig3C_left
WY2590	Density 1												Density 2												Density 3												Density 4												Density 5
Time(h)	A1	A2	A3	A4	A5	A6	A7	A8	A9	A10	A11	A12	B1	B2	B3	B4	B5	B6	B7	B8	B9	B10	B11	B12	C1	C2	C3	C4	C5	C6	C7	C8	C9	C10	C11	C12	D1	D2	D3	D4	D5	D6	D7	D8	D9	D10	D11	D12	E1
0	0.05975	0.04875	0.04775	0.05475	0.05175	0.05475	0.05975	0.05775	0.05775	0.05775	0.06075	0.06075	0.03075	0.02975	0.03075	0.02975	0.02875	0.02975	0.02975	0.03475	0.03275	0.03175	0.02975	0.02875	0.01175	0.01375	0.01475	0.01375	0.01275	0.01375	0.01475	0.01375	0.01275	0.01375	0.01175	0.01175	0.00375	0.00575	0.00575	0.00575	0.00475	0.00575	0.00575	0.00475	0.00575	0.00675	0.00375	0.00275	0.00075
6.56667		0.187364	0.168364	0.174364	0.176364	0.170364	0.162364	0.167364	0.170364	0.178364	0.169364	0.175364		0.0483636	0.0453636	0.0513636	0.0513636	0.0493636	0.0493636	0.0533636	0.0513636	0.0473636	0.0443636	0.0433636		0.0143636	0.0193636	0.0233636	0.0213636	0.0263636	0.0253636	0.0233636	0.0213636	0.0183636	0.0143636	0.0173636		0.00636364	0.00936364	0.0113636	0.0103636	0.0133636	0.0133636	0.0113636	0.00836364	0.00736364	0.00436364	0.00536364
22.0333		0.858667	0.953667	0.956667	0.955667	0.954667	0.952667	0.953667	0.952667	0.958667	0.946667	0.934667		0.549667	0.637667	0.639667	0.634667	0.623667	0.625667	0.627667	0.624667	0.615667	0.580667	0.531667		0.0806667	0.0976667	0.107667	0.101667	0.100667	0.0946667	0.0976667	0.0996667	0.0956667	0.0826667	0.0786667		0.0116667	0.0126667	0.0136667	0.0116667	0.0126667	0.0116667	0.0116667	0.00966667	0.00966667	0.00766667	0.0106667
51.2667		0.928	1.051	1.056	1.056	1.056	1.056	1.062	1.061	1.066	1.06	1.031		0.95	1.057	1.058	1.057	1.058	1.057	1.059	1.055	1.051	1.043	1.038		0.946	1.017	1.023	1.018	1.018	1.012	1.014	1.011	1.009	0.998	0.989		0.907	0.95	0.951	0.949	0.956	0.951	0.955	0.957	0.956	0.952	0.947
71.55		0.789083	0.913083	0.921083	0.920083	0.917083	0.913083	0.918083	0.916083	0.918083	0.911083	0.877083		0.807083	0.925083	0.927083	0.927083	0.925083	0.931083	0.931083	0.927083	0.925083	0.912083	0.897083		0.856083	0.929083	0.929083	0.927083	0.926083	0.921083	0.922083	0.920083	0.919083	0.906083	0.894083		0.871083	0.924083	0.923083	0.926083	0.934083	0.929083	0.928083	0.933083	0.932083	0.912083	0.891083
100.317		0.756333	0.879333	0.886333	0.883333	0.879333	0.879333	0.893333	0.887333	0.891333	0.883333	0.848333		0.742333	0.861333	0.867333	0.870333	0.864333	0.867333	0.868333	0.868333	0.862333	0.855333	0.853333		0.771333	0.847333	0.853333	0.851333	0.849333	0.843333	0.848333	0.842333	0.843333	0.829333	0.813333		0.777333	0.829333	0.829333	0.832333	0.841333	0.834333	0.832333	0.835333	0.835333	0.822333	0.810333
[truncated: 23 more columns]

## Sheet: Fig3C_middle
WY2597	Density 1												Density 2												Density 3												Density 4												Density 5
Time(h)	A1	A2	A3	A4	A5	A6	A7	A8	A9	A10	A11	A12	B1	B2	B3	B4	B5	B6	B7	B8	B9	B10	B11	B12	C1	C2	C3	C4	C5	C6	C7	C8	C9	C10	C11	C12	D1	D2	D3	D4	D5	D6	D7	D8	D9	D10	D11	D12	E1
0	0.0893333	0.0863333	0.0873333	0.0893333	0.0923333	0.0853333	0.0893333	0.0893333	0.0853333	0.0873333	0.0893333	0.0883333	0.0423333	0.0433333	0.0393333	0.0433333	0.0403333	0.0433333	0.0413333	0.0463333	0.0413333	0.0413333	0.0423333	0.0493333	0.0273333	0.0213333	0.0213333	0.0203333	0.0203333	0.0193333	0.0213333	0.0213333	0.0193333	0.0193333	0.0223333	0.0253333	0.0113333	0.00833333	0.00833333	0.00833333	0.00933333	0.0103333	0.00933333	0.00933333	0.00833333	0.00933333	0.00833333	0.00633333	0.00433333
6.7	0.626583	0.620583	0.627583	0.623583	0.621583	0.614583	0.611583	0.604583	0.608583	0.604583	0.606583	0.612583	0.402583	0.404583	0.396583	0.397583	0.389583	0.387583	0.389583	0.384583	0.380583	0.385583	0.389583	0.406583	0.215583	0.195583	0.212583	0.208583	0.204583	0.205583	0.204583	0.202583	0.203583	0.208583	0.210583	0.217583	0.0775833	0.0715833	0.0735833	0.0765833	0.0795833	0.0785833	0.0785833	0.0795833	0.0795833	0.0775833	0.0755833	0.0765833	0.0365833
22.0333	0.986083	0.980083	0.977083	0.979083	0.981083	0.978083	0.976083	0.980083	0.985083	0.985083	0.985083	0.990083	0.961083	0.963083	0.955083	0.963083	0.957083	0.964083	0.966083	0.965083	0.966083	0.966083	0.967083	0.969083	0.956083	0.954083	0.950083	0.951083	0.952083	0.942083	0.944083	0.928083	0.926083	0.927083	0.932083	0.928083	0.940083	0.946083	0.941083	0.946083	0.958083	0.945083	0.942083	0.939083	0.947083	0.943083	0.939083	0.927083	0.923083
50.9333	1.00192	1.00592	1.00592	1.01492	1.01992	1.01892	1.01992	1.02492	1.02392	1.03592	1.00392	1.00492	0.997917	1.00392	1.00092	1.00592	1.00592	1.01592	1.01292	1.01292	1.00592	1.00792	1.00592	0.996917	0.984917	0.998917	0.998917	1.00292	1.00892	1.00492	1.00092	0.993917	0.989917	0.988917	0.995917	0.973917	0.956917	0.978917	0.967917	0.961917	0.965917	0.968917	0.969917	0.963917	0.972917	0.976917	0.975917	0.964917	0.961917
71.55	0.939333	0.957333	0.923333	0.932333	0.949333	0.939333	0.919333	0.938333	0.957333	0.921333	0.895333	0.881333	0.930333	0.935333	0.929333	0.936333	0.933333	0.956333	0.973333	0.928333	0.924333	0.925333	0.909333	0.882333	0.914333	0.915333	0.914333	0.912333	0.918333	0.913333	0.911333	0.905333	0.896333	0.892333	0.888333	0.863333	0.882333	0.886333	0.887333	0.889333	0.894333	0.898333	0.894333	0.886333	0.894333	0.892333	0.877333	0.853333	0.884333
100.083	0.973167	0.986167	0.966167	0.969167	0.973167	0.974167	0.969167	0.979167	0.974167	0.977167	0.952167	0.947167	0.972167	0.981167	0.968167	0.982167	0.982167	0.947167	0.916167	0.964167	0.966167	0.960167	0.958167	0.945167	0.955167	0.958167	0.956167	0.958167	0.964167	0.959167	0.958167	0.953167	0.951167	0.950167	0.949167	0.928167	0.925167	0.927167	0.928167	0.925167	0.933167	0.934167	0.935167	0.929167	0.942167	0.940167	0.935167	0.918167	0.933167
[truncated: 23 more columns]

## Sheet: Fig3C_right
WY2595	Density 1												Density 2												Density 3												Density 4												Density 5
Time(h)	A1	A2	A3	A4	A5	A6	A7	A8	A9	A10	A11	A12	B1	B2	B3	B4	B5	B6	B7	B8	B9	B10	B11	B12	C1	C2	C3	C4	C5	C6	C7	C8	C9	C10	C11	C12	D1	D2	D3	D4	D5	D6	D7	D8	D9	D10	D11	D12	E1
0	0.097	0.096	0.097	0.099	0.098	0.094	0.092	0.097	0.098	0.1	0.101	0.102	0.049	0.041	0.044	0.042	0.04	0.04	0.043	0.045	0.044	0.045	0.045	0.045	0.03	0.021	0.019	0.019	0.017	0.02	0.019	0.018	0.017	0.02	0.018	0.021	0.015	0.009	0.008	0.008	0.009	0.008	0.01	0.008	0.011	0.007	0.006	0.006	0.005
6.55	0.198667	0.192667	0.197667	0.198667	0.193667	0.194667	0.191667	0.192667	0.190667	0.199667	0.202667	0.193667	0.0906667	0.0766667	0.0816667	0.0796667	0.0746667	0.0766667	0.0786667	0.0836667	0.0836667	0.0846667	0.0806667	0.0766667		0.0376667	0.0306667	0.0306667	0.0286667	0.0306667	0.0316667	0.0286667	0.0316667	0.0376667	0.0396667	0.0396667	0.0156667	0.0136667	0.0146667	0.0146667	0.0116667	0.0106667	0.0156667	0.0126667	0.0186667	0.0146667	0.0106667	0.0126667	0.00666667
21.9333	0.263667	0.265667	0.270667	0.274667	0.264667	0.262667	0.260667	0.261667	0.264667	0.266667	0.269667	0.262667	0.104667	0.0966667	0.102667	0.0996667	0.0946667	0.0956667	0.0966667	0.100667	0.103667	0.102667	0.101667	0.0976667		0.0406667	0.0336667	0.0336667	0.0306667	0.0336667	0.0336667	0.0306667	0.0346667	0.0396667	0.0436667	0.0436667	0.0176667	0.0146667	0.0146667	0.0146667	0.0126667	0.0116667	0.0156667	0.0126667	0.0176667	0.0126667	0.0106667	0.0146667	0.00766667
51.0167	0.29	0.29	0.308	0.31	0.304	0.3	0.3	0.299	0.301	0.303	0.293	0.282	0.14	0.122	0.128	0.13	0.123	0.123	0.128	0.133	0.134	0.137	0.134	0.125		0.049	0.047	0.047	0.045	0.046	0.047	0.044	0.047	0.055	0.054	0.059	0.022	0.016	0.017	0.017	0.014	0.013	0.018	0.016	0.021	0.014	0.013	0.018	0.009
71.4333	0.287417	0.286417	0.306417	0.302417	0.295417	0.294417	0.295417	0.291417	0.293417	0.302417	0.302417	0.292417	0.147417	0.130417	0.138417	0.137417	0.130417	0.130417	0.135417	0.138417	0.140417	0.144417	0.141417	0.136417		0.0544167	0.0534167	0.0534167	0.0524167	0.0544167	0.0544167	0.0514167	0.0554167	0.0634167	0.0624167	0.0684167	0.0234167	0.0184167	0.0194167	0.0204167	0.0194167	0.0174167	0.0224167	0.0194167	0.0244167	0.0154167	0.0144167	0.0224167	0.00741667
100.067	0.304083	0.304083	0.307083	0.310083	0.299083	0.300083	0.300083	0.305083	0.306083	0.304083	0.307083	0.308083	0.158083	0.144083	0.152083	0.149083	0.143083	0.145083	0.147083	0.152083	0.150083	0.154083	0.158083	0.147083		0.0600833	0.0590833	0.0590833	0.0540833	0.0590833	0.0590833	0.0570833	0.0600833	0.0690833	0.0680833	0.0740833	0.0280833	0.0210833	0.0210833	0.0210833	0.0200833	0.0180833	0.0240833	0.0210833	0.0260833	0.0180833	0.0170833	0.0220833	0.00808333
[truncated: 23 more columns]

## Sheet: Fig3E_left
HSU1 (WY2645)	Density 1												Density 2												Density 3												Density 4												Density 5
Time(h)	A1	A2	A3	A4	A5	A6	A7	A8	A9	A10	A11	A12	B1	B2	B3	B4	B5	B6	B7	B8	B9	B10	B11	B12	C1	C2	C3	C4	C5	C6	C7	C8	C9	C10	C11	C12	D1	D2	D3	D4	D5	D6	D7	D8	D9	D10	D11	D12	E1
0		0.0380833	0.0370833	0.0360833	0.0360833	0.0380833	0.0370833	0.0380833	0.0370833	0.0390833	0.0380833		0.0190833	0.0190833	0.0180833	0.0180833	0.0190833	0.0180833	0.0190833	0.0180833	0.0190833	0.0170833	0.0180833	0.0170833	0.0100833	0.0120833	0.0100833	0.0120833	0.0100833	0.0100833	0.0110833	0.0100833	0.0100833	0.0100833	0.0100833	0.00908333	0.00508333	0.00708333	0.00708333	0.00708333	0.00608333	0.00608333	0.00608333	0.00508333	0.00608333	0.00708333	0.00608333	0.00608333	0.00308333
1.6	0.0505	0.0495	0.0485	0.0485	0.0505	0.0505	0.0485	0.0525	0.0495	0.0505	0.0495	0.0515	0.0255	0.0255	0.0235	0.0235	0.0255	0.0235	0.0245	0.0225	0.0245	0.0235	0.0235	0.0225	0.0135	0.0135	0.0135	0.0145	0.0135	0.0125	0.0135	0.0135	0.0125	0.0135	0.0125	0.0125	0.0075	0.0085	0.0095	0.0095	0.0085	0.0085	0.0075	0.0065	0.0075	0.0085	0.0085	0.0075	0.0035
3.41667	0.0743636	0.0733636	0.0713636	0.0723636	0.0733636	0.0743636	0.0713636	0.0753636	0.0733636	0.0743636	0.0723636	0.0753636	0.0323636	0.0333636	0.0313636	0.0313636	0.0333636	0.0313636	0.0323636	0.0303636	0.0323636	0.0313636	0.0313636	0.0293636	0.0163636	0.0183636	0.0183636	0.0183636	0.0183636	0.0173636	0.0173636	0.0173636	0.0173636	0.0173636	0.0173636	0.0153636	0.00936364	0.0113636	0.0123636	0.0123636	0.0113636	0.0103636	0.0103636	0.00936364	0.0103636	0.0113636	0.0103636	0.0103636	0.00436364
6.26667	0.1385	0.1395	0.1405	0.1415	0.1445	0.1435	0.1405	0.1465	0.1395	0.1455	0.1405	0.1405	0.0495	0.0545	0.0525	0.0545	0.0535	0.0535	0.0545	0.0515	0.0525	0.0545	0.0535	0.0475	0.0235	0.0285	0.0275	0.0275	0.0255	0.0265	0.0255	0.0235	0.0265	0.0265	0.0255	0.0225	0.0115	0.0135	0.0145	0.0145	0.0145	0.0135	0.0125	0.0115	0.0125	0.0145	0.0145	0.0135	0.0055
20.4167	0.890083	0.898083	0.893083	0.893083	0.888083	0.904083	0.901083	0.906083	0.890083	0.902083	0.897083	0.911083	0.870083	0.896083	0.880083	0.895083	0.865083	0.892083	0.893083	0.894083	0.889083	0.890083	0.898083	0.893083	0.713083	0.758083	0.786083	0.796083	0.787083	0.798083	0.792083	0.796083	0.783083	0.793083	0.759083	0.706083	0.312083	0.380083	0.427083	0.466083	0.424083	0.452083	0.471083	0.492083	0.438083	0.458083	0.421083	0.359083	0.0670833
27.0833	0.87825	0.88525	0.88625	0.88425	0.87725	0.89225	0.88925	0.89325	0.88325	0.89925	0.89425	0.90525	0.85825	0.88425	0.87525	0.88425	0.85825	0.88425	0.88525	0.88625	0.88025	0.88125	0.89025	0.88325	0.87725	0.88025	0.87025	0.86825	0.87225	0.87525	0.88025	0.89025	0.86925	0.87325	0.88125	0.86725	0.87225	0.87725	0.86425	0.86725	0.84225	0.86825	0.87625	0.89525	0.87525	0.88425	0.88825	0.88125	0.28825
47.0667	0.874273	0.882273	0.881273	0.881273	0.874273	0.880273	0.879273	0.953273	0.967273	0.995273	0.981273	1.03727	0.847273	0.869273	0.863273	0.865273	0.846273	0.873273	0.873273	0.952273	0.937273	0.953273	0.966273	1.03127	0.855273	0.865273	0.854273	0.855273	0.850273	0.858273	0.934273	0.955273	0.935273	0.957273	0.964273	1.00927	0.837273	0.854273	0.847273	0.853273	0.829273	0.854273	0.857273	0.869273	0.870273	0.953273	0.958273	0.982273	0.822273
74.7667	0.863545	0.870545	0.873545	0.876545	0.869545	0.877545	0.880545	0.881545	0.872545	0.890545	0.997545	0.942545	0.840545	0.864545	0.861545	0.862545	0.843545	0.873545	0.869545	0.870545	0.862545	0.938545	0.957545	0.986545	0.850545	0.860545	0.850545	0.853545	0.852545	0.860545	0.867545	0.866545	0.857545	0.937545	0.987545	0.931545	0.838545	0.854545	0.847545	0.851545	0.825545	0.845545	0.852545	0.859545	0.845545	0.953545	0.955545	0.958545	0.820545
96.1667	0.850182	0.861182	0.861182	0.864182	0.894182	0.909182	0.920182	0.916182	0.900182	0.925182	0.924182	0.944182	0.835182	0.854182	0.852182	0.858182	0.836182	0.903182	0.936182	0.925182	0.901182	0.926182	0.934182	0.922182	0.844182	0.850182	0.843182	0.844182	0.843182	0.896182	0.934182	0.925182	0.902182	0.910182	0.932182	0.913182	0.827182	0.848182	0.841182	0.847182	0.825182	0.877182	0.923182	0.944182	0.903182	0.910182	0.922182	0.931182	0.819182
[truncated: 23 more columns]

## Sheet: Fig3E_right
HSU1(K376A) (WY2648)	Density 1												Density 2												Density 3												Density 4												Density 5
Time(h)	A1	A2	A3	A4	A5	A6	A7	A8	A9	A10	A11	A12	B1	B2	B3	B4	B5	B6	B7	B8	B9	B10	B11	B12	C1	C2	C3	C4	C5	C6	C7	C8	C9	C10	C11	C12	D1	D2	D3	D4	D5	D6	D7	D8	D9	D10	D11	D12	E1
0	0.0384	0.0414	0.0384	0.0394	0.0384	0.0404	0.0404	0.0434	0.0404	0.0384	0.0384	0.0414	0.0204	0.0194	0.0184	0.0214	0.0204	0.0224	0.0224	0.0204	0.0224	0.0214	0.0194	0.0194	0.0094	0.0124	0.0124	0.0124	0.0134	0.0134	0.0134	0.0134	0.0124	0.0124	0.0124	0.0164	0.0064	0.0094	0.0074	0.0074	0.0084	0.0074	0.0074	0.0064	0.0074	0.0074	0.0084	0.0074	0.0064
1.68333	0.0561	0.0591	0.0551	0.0601	0.0551	0.0591	0.0611	0.0631	0.0571	0.0581	0.0561	0.0591	0.0281	0.0251	0.0281	0.0281	0.0271	0.0261	0.0311	0.0281	0.0351	0.0321	0.0271	0.0271	0.0131	0.0171	0.0161	0.0161	0.0211	0.0161	0.0171	0.0161	0.0171	0.0221	0.0191	0.0201	0.0091	0.0111	0.0101	0.0101	0.0121	0.0091	0.0121	0.0091	0.0101	0.0121	0.0131	0.0091	0.0041
3.4	0.0671	0.0701	0.0661	0.0681	0.0671	0.0691	0.0721	0.0721	0.0681	0.0671	0.0661	0.0691	0.0321	0.0291	0.0321	0.0321	0.0311	0.0311	0.0351	0.0321	0.0361	0.0361	0.0311	0.0311	0.0161	0.0191	0.0191	0.0181	0.0231	0.0191	0.0191	0.0191	0.0201	0.0241	0.0211	0.0201	0.0111	0.0131	0.0121	0.0121	0.0131	0.0111	0.0131	0.0111	0.0121	0.0141	0.0131	0.0111	0.0051
6.25	0.091	0.098	0.093	0.094	0.096	0.096	0.099	0.1	0.095	0.095	0.092	0.095	0.037	0.036	0.039	0.038	0.037	0.039	0.041	0.038	0.044	0.044	0.038	0.038	0.018	0.022	0.023	0.021	0.026	0.022	0.023	0.022	0.024	0.025	0.024	0.023	0.013	0.015	0.013	0.014	0.016	0.013	0.015	0.013	0.014	0.016	0.014	0.013	0.006
20.3833	0.612818	0.637818	0.631818	0.626818	0.625818	0.639818	0.637818	0.632818	0.634818	0.653818	0.630818	0.681818	0.137818	0.164818	0.168818	0.173818	0.168818	0.176818	0.171818	0.175818	0.165818	0.173818	0.154818	0.154818	0.0308182	0.0368182	0.0388182	0.0368182	0.0428182	0.0388182	0.0388182	0.0398182	0.0418182	0.0438182	0.0408182	0.0378182	0.0178182	0.0208182	0.0188182	0.0198182	0.0218182	0.0188182	0.0208182	0.0188182	0.0198182	0.0218182	0.0218182	0.0198182	0.00781818
27.1333	0.752818	0.761818	0.749818	0.752818	0.748818	0.763818	0.762818	0.762818	0.763818	0.766818	0.763818	0.811818	0.383818	0.435818	0.445818	0.442818	0.442818	0.453818	0.441818	0.455818	0.428818	0.444818	0.415818	0.415818	0.0768182	0.0988182	0.103818	0.101818	0.117818	0.109818	0.112818	0.111818	0.108818	0.110818	0.104818	0.0948182	0.0228182	0.0268182	0.0248182	0.0258182	0.0278182	0.0258182	0.0278182	0.0248182	0.0268182	0.0278182	0.0258182	0.0238182	0.00881818
47.15	0.710091	0.720091	0.709091	0.713091	0.709091	0.718091	0.722091	0.820091	0.791091	0.826091	0.855091	0.835091	0.684091	0.692091	0.696091	0.693091	0.689091	0.696091	0.689091	0.701091	0.690091	0.703091	0.698091	0.820091	0.626091	0.667091	0.670091	0.663091	0.684091	0.676091	0.685091	0.677091	0.677091	0.681091	0.692091	0.669091	0.436091	0.462091	0.457091	0.475091	0.470091	0.483091	0.475091	0.485091	0.471091	0.486091	0.462091	0.442091	0.0930909
74.7333	0.696333	0.701333	0.692333	0.697333	0.820333	0.896333	0.903333	0.908333	0.942333	0.917333	0.978333	0.865333	0.638333	0.649333	0.649333	0.644333	0.638333	0.792333	0.837333	0.869333	0.782333	0.870333	0.851333	0.866333	0.606333	0.632333	0.626333	0.622333	0.640333	0.639333	0.639333	0.638333	0.634333	0.812333	0.858333	0.848333	0.638333	0.642333	0.637333	0.641333	0.637333	0.643333	0.645333	0.651333	0.639333	0.651333	0.655333	0.647333	0.677333
96.1333	0.694778	0.707778	0.705778	0.712778	0.711778	0.713778	0.715778	0.716778	0.708778	0.709778	0.711778	0.708778	0.673778	0.697778	0.688778	0.704778	0.684778	0.691778	0.695778	0.705778	0.716778	0.702778	0.690778	0.703778	0.620778	0.653778	0.679778	0.681778	0.691778	0.693778	0.692778	0.693778	0.692778	0.702778	0.692778	0.699778	0.631778	0.641778	0.642778	0.684778	0.679778	0.682778	0.687778	0.681778	0.672778	0.704778	0.696778	0.688778	0.652778
[truncated: 23 more columns]
