# Supplementary material for: Collective production of hydrogen sulfide gas enables budding yeast lacking MET17 to overcome their metabolic defect
Source: PLoS Biol. 2023 Dec 7;21(12):e3002439. doi: 10.1371/journal.pbio.3002439 (PMC10729969; doi:10.1371/journal.pbio.3002439)
Supplement: S4 Data — (XLSX) [file pbio.3002439.s009.xlsx]

## Sheet: metadata
STRAINS	Experiment 1	cross	WY1870	(RM11 wildtype, mCherry)
			WY2652	(RM11 hsu1Δ, BFP)
	Experiment 2	square	WY1810	(RM11 wildtype, BFP)
			WY2640	(RM11 hsu1Δ, mCherry)
CONDITION		Sulfate	Met	SMM
PRECULTURE MEDIUM		SD	sulfate-free medium +Met	sulfate-free medium + SMM
EXPERIMENT MEDIUM		SD	sulfate-free medium +Met	sulfate-free medium + SMM
SETUP	each strain was grown to exponential in each medium as a monoculture
	genotypes from the same medium were combined 1:1 at OD of 0.07
	total co-culture volume was 3 ml, set up in 13-mm factory clean glass tubes
	3 technical replicates per experiment
DATA PROCESSING		growth rate difference was calculated from FACS as slope of natural log of strain ratios (hsu1-:wildtype)
		combined population growth rate was estimated from OD measurements
		fitness difference (%) = 100*(growth rate difference)/(population growth rate)
		statistical testing was conducted in two independent ways:
		1) one-sample two-tailed t-test on fitness differences (assumes all 6 datapoints per condition are identically distributed)
		2) two-sample t-test on growth rate differences (assumes effects of genotype and fluorophore are additive)

## Sheet: Fig4E
		Fitness difference (%)				One-sample t-test						Two-sample t-test
Symbol	Date	sulfate	methionine	SMM		t-test		sulfate	methionine	SMM			sulfate	methionine	SMM
cross	2209	0.728218	-9.13147	3.70391		mean		1.00793	-5.98674	3.62654		p-value	0.0163459	0.000109812	0.00163079
	2209	2.27316	-8.57678	3.14797		SD		0.894635	2.83667	1.3873
	2209	1.95339	-7.67139	1.55328		count		6	6	6
square	1709	0.115717	-2.40117	5.30574		SEM		0.365233	1.15807	0.566363
	1709	0.272511	-3.52561	3.03581		DoF		5	5	5
	1709	0.704562	-4.61399	5.01252		hypo mean		0	0	0
						t.stat		2.75968	-5.16959	6.40321
						p-value		0.0398499	0.00355609	0.00137732

## Sheet: calculations
		growth rate (hsu1Δ) - growth rate (wildtype) [from FACS] (/h)			growth rate [from OD] (/h)			fitness difference (%)
Symbol	date	sulfate	methionine	SMM	sulfate	methionine	SMM	sulfate	methionine	SMM
cross	2209	0.00296239	-0.038269	0.0111989	0.4068	0.419089	0.302353	0.728218	-9.13147	3.70391
	2209	0.00941517	-0.0359189	0.00932705	0.414188	0.418792	0.296287	2.27316	-8.57678	3.14797
	2209	0.00795333	-0.0321839	0.00465243	0.407156	0.419532	0.299523	1.95339	-7.67139	1.55328
square	1709	0.000499634	-0.0106959	0.0173689	0.431774	0.445447	0.32736	0.115717	-2.40117	5.30574
	1709	0.00118933	-0.0156955	0.00993174	0.436433	0.445184	0.327153	0.272511	-3.52561	3.03581
	1709	0.00307579	-0.0206189	0.016263	0.436554	0.446878	0.324448	0.704562	-4.61399	5.01252
