# Supplementary material for: Collective production of hydrogen sulfide gas enables budding yeast lacking MET17 to overcome their metabolic defect
Source: PLoS Biol. 2023 Dec 7;21(12):e3002439. doi: 10.1371/journal.pbio.3002439 (PMC10729969; doi:10.1371/journal.pbio.3002439)
Supplement: S5 Data — (XLSX) [file pbio.3002439.s010.xlsx]

## Sheet: metadata
STRAIN	WY2548	(RM11)
PRECULTURE MEDIUM: SD+Met
EXPERIMENT MEDIUM: SD
SETUP	13 mm glass tubes, with cling film and parafilm
	2.5 ml culture volume
	4 starting cell densities, 3 technical replicates each
	left graph: 1st dilution at different densities
	right graph: 2nd dilution at different densities from blue highlighted culture in 1st dilution set

## Sheet: Fig5C_left
Time (h)	Density 1			Density 2			Density 3			Density 4
	OD	OD	OD	OD	OD	OD	OD	OD	OD	OD	OD	OD
0	0.0255	0.0256	0.0269	0.016	0.0166	0.0161	0.0058	0.007	0.0067	0.0004	0.0001	0.0006
1.78333	0.0486	0.0486	0.0499	0.0318	0.0321	0.0316	0.0149	0.0147	0.0142	0.0023	0.0021	0.0036
3.66667	0.0657	0.0679	0.0667	0.0415	0.0402	0.0416	0.0164	0.0174	0.0185	0.003	0.0041	0.0038
21.5167	1.3648	1.4183	1.3972	1.069	1.22	1.1506	0.2471	0.4939	0.2524	0.009	0.01	0.0094
23.85	1.3918	1.4431	1.3923	1.1973	1.3627	1.3284	0.4659	0.0477	0.4755	0.0108	0.0117	0.0112
25.4333	1.3999	1.4471	1.3808	1.2747	1.3564	1.3349	0.6507	0.0576	0.682	0.0112	0.0125	0.0118
47.0167	1.4753	1.5287	1.4375	1.3021	1.4212	1.4039	1.2975	1.2577	1.4243	0.0138	0.4075	0.0143
48.6333	1.4518	1.5167	1.416	1.2946	1.4073	1.3947	1.2857	1.2787	1.4268	0.0168	0.5525	0.0163
74.4	1.3781	1.4336	1.2876	1.2021	1.3695	1.2825	1.2944	1.2383	1.3569	0.148	1.2152	0.571
98.5167	1.3366	1.3893	1.2374	1.1587	1.2988	1.245	1.2128	1.249	1.3034	1.2697	1.1905	1.4465
144.483										1.1974	1.0762	1.3129

## Sheet: Fig5C_right
Time (h)	Density 1			Density 2			Density 3			Density 4
	OD	OD	OD	OD	OD	OD	OD	OD	OD	OD	OD	OD
0	0.026	0.026	0.0274	0.0171	0.0187	0.0168	0.0076	0.0075	0.0076	0.0021	0.0026	0.0021
1.46667	0.0354	0.0365	0.0365	0.0227	0.0236	0.0227	0.0111	0.0111	0.0111	0.0046	0.005	0.0039
3.03333	0.0412	0.0389	0.0416	0.0265	0.0272	0.0262	0.0131	0.0125	0.0127	0.0045	0.0056	0.0055
4.13333	0.0453	0.0438	0.0435	0.0281	0.0295	0.0271	0.0129	0.0133	0.0136	0.004	0.0049	0.0042
24.3833	1.0383	1.1987	1.1938	0.3628	0.6937	0.5134	0.0224	0.0206	0.033	0.0038	0.0046	0.0038
25.85	1.1353	1.2872	1.2628	0.5252	0.8363	0.6878	0.026	0.0238	0.0443	0.0052	0.0051	0.0048
51.8167	1.2678	1.3174	1.3034	1.3119	1.2806	1.317	1.2398	0.8984	1.4293	0.004	0.0041	0.0038
76.0333	1.214	1.2356	1.2083	1.237	1.2646	1.2954	1.2488	1.2591	1.4617	0.0047	0.0056	0.0054
121.983							1.1514	1.1517	1.3335	0.0055	0.007	0.0065
193.733										0.0045	0.005	0.0062
