# Supplementary material for: Collective production of hydrogen sulfide gas enables budding yeast lacking MET17 to overcome their metabolic defect
Source: PLoS Biol. 2023 Dec 7;21(12):e3002439. doi: 10.1371/journal.pbio.3002439 (PMC10729969; doi:10.1371/journal.pbio.3002439)
Supplement: S6 Data — (XLSX) [file pbio.3002439.s011.xlsx]

## Sheet: metadata
STRAIN	WY2590	(S288C)
PRECULTURE MEDIUM: SD+Met
EXPERIMENT MEDIUM: SD
SETUP	18 mm glass tubes, without parafilm
	7 ml culture volume
	periodic measurement of optical density at 600 nm (OD)
	Fig Aii	6 starting cell densities, 3 technical replicates each
	Fig Ai	only the 3 replicates of highest initial cell density considered, cultures diluted upon saturation, time points of dilution are highlighted

## Sheet: Fig Ai
Time (h)	Density 1
	A	B	C
0	0.1982	0.205	0.2076
5.38333	0.3856	0.3924	0.3905
19.25	0.6406	0.8354	0.9094
28.5167	0.8263	1.653	1.6963
41.4833	1.1954	1.7648	1.7736
53.95	1.5602	1.717	1.7097
67.0167	1.648	1.721	1.7333
67.5333		0.2539	0.2542
67.6167		0.2009	0.1962
100.317	1.5338
100.433		0.2438	0.2352
100.517	0.176
121.067	0.1924	0.2524	0.2465
145.7	0.1995	0.2634	0.2531
168.417	0.2012	0.2636	0.2525

## Sheet: Fig Aii
Time (h)	Density 1			Density 2			Density 3			Density 4			Density 5			Density 6
	OD	OD	OD	OD	OD	OD	OD	OD	OD	OD	OD	OD	OD	OD	OD	OD	OD	OD
0	0.1982	0.205	0.2076	0.091	0.0972	0.0814	0.0371	0.0497	0.041	0.014	0.0176	0.0162	0.005	0.004	0.0074	0	0	0.0003
5.38333	0.3856	0.3924	0.3905	0.1736	0.1729	0.1744	0.077	0.071	0.0706	0.0245	0.0274	0.0258	0.0144	0.0089	0.012	0.0006	0.0024	0.005
19.25	0.6406	0.8354	0.9094	0.2525	0.2577	0.2448	0.1002	0.1066	0.0971	0.0386	0.0429	0.0396	0.018	0.0174	0.0206	0.002	0.0023	0.0039
28.5167	0.8263	1.653	1.6963	0.3192	0.3258	0.3007	0.1164	0.1204	0.1183	0.0397	0.0462	0.0443	0.0167	0.0185	0.0196	0.0007	0.0005	0.0032
41.4833	1.1954	1.7648	1.7736	0.384	0.396	0.3486	0.1339	0.1403	0.1323	0.0455	0.0515	0.0488	0.0204	0.02	0.0235	0.0024	0.0019	0.0044
53.95	1.5602	1.717	1.7097	0.4256	0.4372	0.3705	0.1483	0.1544	0.1423	0.0506	0.0509	0.0519	0.0217	0.0195	0.0221	0.0024	0.0035	0.0047
67.0167	1.648	1.721	1.7333	0.4385	0.4554	0.3627	0.1571	0.16	0.1559	0.053	0.0546	0.0555	0.0207	0.0232	0.0235	0.0028	0.0017	0.0045
100.317	1.5338			0.4221	0.4358	0.3475	0.1632	0.1654	0.1569	0.0536	0.0551	0.0569	0.0206	0.0209	0.0226	0.0038	0.001	0.006
120.933				0.4305	0.4456	0.351	0.1638	0.169	0.1588	0.0574	0.0585	0.0615	0.0231	0.0257	0.0268	0.0028	0.0022	0.0036
145.65				0.4371	0.4493	0.3475	0.1576	0.161	0.1532	0.0589	0.0638	0.062	0.0247	0.0272	0.0302	0.0036	0.0021	0.0052
168.417				0.4486	0.4701	0.3652	0.1594	0.1604	0.1551	0.0636	0.0642	0.066	0.0272	0.0289	0.0323	0.0075	0.0068	0.0093
