# Supplementary material for: Collective production of hydrogen sulfide gas enables budding yeast lacking MET17 to overcome their metabolic defect
Source: PLoS Biol. 2023 Dec 7;21(12):e3002439. doi: 10.1371/journal.pbio.3002439 (PMC10729969; doi:10.1371/journal.pbio.3002439)
Supplement: S7 Data — (XLSX) [file pbio.3002439.s012.xlsx]

## Sheet: metadata
STRAIN	WY576	(S288C)
PRECULTURE MEDIUM: SD+Met
EXPERIMENT MEDIUM: SD
SETUP	13 mm glass tubes; Fig Bi: without parafilm, Fig Bii: with parafilm
	2.5 ml culture volume
	6 starting cell densities, 3 technical replicates each
	periodic measurement of optical density at 600 nm (OD)

## Sheet: Fig Bi
Time (h)	Density 1			Density 2			Density 3			Density 4			Density 5			Density 6
	OD	OD	OD	OD	OD	OD	OD	OD	OD	OD	OD	OD	OD	OD	OD	OD	OD	OD
0	0.0829	0.0829	0.0829	0.0397	0.0397	0.0397	0.029	0.029	0.029	0.0194	0.0194	0.0194	0.0076	0.0076	0.0076	0.0026	0.0026	0.0026
14.9167	0.1894	0.1923	0.1919	0.0962	0.0947	0.094	0.0727	0.0718	0.0652	0.0435	0.0457	0.044	0.0214	0.0221	0.0199	0.0044	0.0026	0.0034
23.5667	0.2106	0.2159	0.2172	0.1107	0.1098	0.1092	0.0833	0.079	0.0792	0.0512	0.0521	0.0517	0.0261	0.0257	0.0242	0.0047	0.0044	0.0053
39.8167	0.2429	0.2433	0.2416	0.1277	0.1242	0.13	0.0937	0.0877	0.0915	0.06	0.0601	0.0594	0.0282	0.0283	0.0262	0.0037	0.0034	0.0047
47.85	0.249	0.2548	0.2535	0.1346	0.1342	0.1316	0.0986	0.096	0.0989	0.0628	0.0609	0.064	0.0301	0.031	0.0279	0.0064	0.005	0.0059
65.8833	0.2633	0.2717	0.2719	0.144	0.1457	0.1359	0.105	0.0998	0.1038	0.0662	0.0697	0.0689	0.0329	0.0316	0.0297	0.0052	0.0047	0.0059
73.0167	0.2732	0.2736	0.2759	0.1472	0.1449	0.1404	0.1105	0.1014	0.1066	0.0681	0.0677	0.0692	0.0329	0.0332	0.0305	0.0055	0.0052	0.0063
89.6333	0.284	0.2883	0.2871	0.1503	0.1508	0.1455	0.1114	0.1042	0.1105	0.075	0.071	0.0707	0.0339	0.0336	0.0298	0.0042	0.0042	0.0061
96.9333	0.2886	0.2958	0.2919	0.1565	0.1533	0.1469	0.1148	0.1088	0.112	0.0774	0.0716	0.0717	0.0334	0.0334	0.0314	0.0049	0.0058	0.006
116.717	0.2868	0.2955	0.2967	0.1575	0.1571	0.1484	0.1174	0.1092	0.1139	0.0788	0.0727	0.072	0.0339	0.0349	0.0372	0.0053	0.0042	0.0066

## Sheet: Fig Bii
Time (h)	Density 1			Density 2			Density 3			Density 4			Density 5			Density 6
	OD	OD	OD	OD	OD	OD	OD	OD	OD	OD	OD	OD	OD	OD	OD	OD	OD	OD
0	0.0829	0.0829	0.0829	0.0397	0.0397	0.0397	0.029	0.029	0.029	0.0194	0.0194	0.0194	0.0076	0.0076	0.0076	0.0026	0.0026	0.0026
14.9167	0.1894	0.1923	0.1919	0.0962	0.0947	0.094	0.0727	0.0718	0.0652	0.0435	0.0457	0.044	0.0214	0.0221	0.0199	0.0044	0.0026	0.0034
23.5667	0.2106	0.2159	0.2172	0.1107	0.1098	0.1092	0.0833	0.079	0.0792	0.0512	0.0521	0.0517	0.0261	0.0257	0.0242	0.0047	0.0044	0.0053
39.8167	0.2429	0.2433	0.2416	0.1277	0.1242	0.13	0.0937	0.0877	0.0915	0.06	0.0601	0.0594	0.0282	0.0283	0.0262	0.0037	0.0034	0.0047
47.85	0.249	0.2548	0.2535	0.1346	0.1342	0.1316	0.0986	0.096	0.0989	0.0628	0.0609	0.064	0.0301	0.031	0.0279	0.0064	0.005	0.0059
65.8833	0.2633	0.2717	0.2719	0.144	0.1457	0.1359	0.105	0.0998	0.1038	0.0662	0.0697	0.0689	0.0329	0.0316	0.0297	0.0052	0.0047	0.0059
73.0167	0.2732	0.2736	0.2759	0.1472	0.1449	0.1404	0.1105	0.1014	0.1066	0.0681	0.0677	0.0692	0.0329	0.0332	0.0305	0.0055	0.0052	0.0063
89.6333	0.284	0.2883	0.2871	0.1503	0.1508	0.1455	0.1114	0.1042	0.1105	0.075	0.071	0.0707	0.0339	0.0336	0.0298	0.0042	0.0042	0.0061
96.9333	0.2886	0.2958	0.2919	0.1565	0.1533	0.1469	0.1148	0.1088	0.112	0.0774	0.0716	0.0717	0.0334	0.0334	0.0314	0.0049	0.0058	0.006
116.717	0.2868	0.2955	0.2967	0.1575	0.1571	0.1484	0.1174	0.1092	0.1139	0.0788	0.0727	0.072	0.0339	0.0349	0.0372	0.0053	0.0042	0.0066
