# Supplementary material for: Collective production of hydrogen sulfide gas enables budding yeast lacking MET17 to overcome their metabolic defect
Source: PLoS Biol. 2023 Dec 7;21(12):e3002439. doi: 10.1371/journal.pbio.3002439 (PMC10729969; doi:10.1371/journal.pbio.3002439)
Supplement: S8 Data — (XLSX) [file pbio.3002439.s013.xlsx]

## Sheet: metadata
PANEL	Ci	Cii
TITLE	ura3Δ	Prototroph
STRAIN (RM11)	WY1318	WY1870
PRECULTURE MEDIUM	SD+Ura	SD
EXPERIMENT MEDIUM	SD	SD
SETUP	96-well plates, with parafilm
	150 ul culture volume per well
	6 starting cell densities, 12 technical replicates each
	OD measured on a plate reader periodically
DATA PROCESSING	For each plate, at each time point, blank reading has been subtracted from raw OD readings
	Wells with dust or condensation on the lid were excluded
	For plotting, all values below 0.001 were replaced by 0.001

## Sheet: Fig Ci
WY1318	Density 1												Density 2												Density 3												Density 4												Density 5
Time (h)	A1	A2	A3	A4	A5	A6	A7	A8	A9	A10	A11	A12	B1	B2	B3	B4	B5	B6	B7	B8	B9	B10	B11	B12	C1	C2	C3	C4	C5	C6	C7	C8	C9	C10	C11	C12	D1	D2	D3	D4	D5	D6	D7	D8	D9	D10	D11	D12	E1
0	0.0506667	0.0516667	0.0426667	0.0516667	0.0486667		0.0536667	0.0556667	0.0556667	0.0526667	0.0516667	0.0516667	0.0256667	0.0256667	0.0256667	0.0246667	0.0266667	0.0256667	0.0266667	0.0256667	0.0266667	0.0256667	0.0256667	0.0246667	0.0136667	0.0146667	0.0146667	0.0156667	0.0136667	0.0136667	0.0156667	0.0156667	0.0156667	0.0146667	0.0146667	0.0136667	0.00966667	0.00866667	0.00966667	0.00966667	0.00866667	0.00866667	0.00766667	0.00966667	0.00866667	0.00966667	0.00866667	0.00966667	0.00466667
3.1	0.0688333	0.0868333	0.0738333	0.0868333	0.0768333	0.0848333	0.0798333	0.0818333	0.0858333	0.0848333	0.0888333	0.0878333	0.0408333	0.0408333	0.0408333	0.0318333	0.0388333	0.0358333	0.0358333	0.0318333	0.0348333	0.0368333	0.0368333	0.0408333	0.0198333	0.0218333	0.0238333	0.0238333	0.0188333	0.0188333	0.0238333	0.0248333	0.0218333	0.0218333	0.0218333	0.0248333	0.0178333	0.0148333	0.0128333	0.0128333	0.0128333	0.0138333	0.0188333	0.0148333	0.0168333	0.0208333	0.0138333	0.0168333	0.00983333
5.36667	0.0773333	0.105333	0.0943333	0.105333	0.0953333	0.104333	0.101333	0.103333	0.107333	0.105333	0.106333	0.106333	0.0603333	0.0533333	0.0513333	0.0443333	0.0503333	0.0473333	0.0483333	0.0443333	0.0473333	0.0523333	0.0543333	0.0533333	0.0263333	0.0293333	0.0313333	0.0313333	0.0253333	0.0253333	0.0313333	0.0323333	0.0293333	0.0293333	0.0293333	0.0333333	0.0213333	0.0183333	0.0173333	0.0163333	0.0163333	0.0173333	0.0213333	0.0183333	0.0203333	0.0243333	0.0183333	0.0213333	0.0113333
7.63333	0.0961667	0.123167	0.108167	0.124167	0.113167	0.123167	0.120167	0.122167	0.125167	0.123167	0.124167	0.130167	0.0621667	0.0621667	0.0601667	0.0551667	0.0601667	0.0591667	0.0591667	0.0601667	0.0591667	0.0621667	0.0601667	0.0621667	0.0321667	0.0351667	0.0451667	0.0371667	0.0311667	0.0321667	0.0381667	0.0391667	0.0351667	0.0401667	0.0361667	0.0401667	0.0241667	0.0211667	0.0201667	0.0201667	0.0201667	0.0211667	0.0241667	0.0211667	0.0231667	0.0271667	0.0211667	0.0231667	0.0121667
22.6833	0.204667	0.240667	0.218667	0.235667	0.221667	0.238667	0.233667	0.238667	0.235667	0.233667	0.232667	0.227667	0.114667	0.112667	0.111667	0.110667	0.110667	0.109667	0.111667	0.107667	0.112667	0.117667	0.113667	0.113667	0.0636667	0.0636667	0.0696667	0.0696667	0.0626667	0.0656667	0.0726667	0.0706667	0.0686667	0.0726667	0.0696667	0.0746667	0.0436667	0.0426667	0.0366667	0.0396667	0.0376667	0.0386667	0.0426667	0.0396667	0.0436667	0.0466667	0.0466667	0.0456667	0.0216667
28.75	0.211833	0.247833	0.232833	0.247833	0.234833	0.247833	0.243833	0.243833	0.243833	0.240833	0.243833	0.242833	0.118833	0.119833	0.118833	0.110833	0.120833	0.118833	0.121833	0.116833	0.120833	0.123833	0.121833	0.120833	0.0688333	0.0688333	0.0698333	0.0718333	0.0638333	0.0668333	0.0718333	0.0738333	0.0698333	0.0718333	0.0698333	0.0748333	0.0418333	0.0388333	0.0378333	0.0408333	0.0378333	0.0378333	0.0398333	0.0378333	0.0418333	0.0428333	0.0398333	0.0408333	0.0198333
50.4667	0.2375	0.2605	0.2555	0.2605	0.2555	0.2605	0.2605	0.2595	0.2605	0.2575	0.2575	0.2605	0.1225	0.1255	0.1265	0.1195	0.1265	0.1255	0.1295	0.1235	0.1285	0.1295	0.1285	0.1275	0.0735	0.0765	0.0795	0.0815	0.0715	0.0775	0.0795	0.0815	0.0755	0.0805	0.0785	0.0795	0.0515	0.0475	0.0485	0.0495	0.0485	0.0465	0.0485	0.0465	0.0505	0.0525	0.0535	0.0515	0.0255
96.2167	0.243667	0.239667	0.248667	0.237667	0.243667	0.244667	0.240667	0.244667	0.244667	0.237667	0.236667	0.247667	0.108667	0.108667	0.106667	0.0986667	0.109667	0.107667	0.109667	0.109667	0.111667	0.111667	0.109667	0.109667	0.0656667	0.0666667	0.0656667	0.0636667	0.0596667	0.0636667	0.0666667	0.0666667	0.0616667	0.0646667	0.0616667	0.0646667	0.0486667	0.0466667	0.0456667	0.0486667	0.0456667	0.0436667	0.0456667	0.0446667	0.0466667	0.0476667	0.0486667	0.0476667	0.0276667
[truncated: 23 more columns]

## Sheet: Fig Cii
WY1870	Density 1												Density 2												Density 3												Density 4												Density 5
Time (h)	A1	A2	A3	A4	A5	A6	A7	A8	A9	A10	A11	A12	B1	B2	B3	B4	B5	B6	B7	B8	B9	B10	B11	B12	C1	C2	C3	C4	C5	C6	C7	C8	C9	C10	C11	C12	D1	D2	D3	D4	D5	D6	D7	D8	D9	D10	D11	D12	E1
0	0.0506667	0.0516667	0.0426667	0.0516667	0.0486667		0.0536667	0.0556667	0.0556667	0.0526667	0.0516667	0.0516667	0.0256667	0.0256667	0.0256667	0.0246667	0.0266667	0.0256667	0.0266667	0.0256667	0.0266667	0.0256667	0.0256667	0.0246667	0.0136667	0.0146667	0.0146667	0.0156667	0.0136667	0.0136667	0.0156667	0.0156667	0.0156667	0.0146667	0.0146667	0.0136667	0.00966667	0.00866667	0.00966667	0.00966667	0.00866667	0.00866667	0.00766667	0.00966667	0.00866667	0.00966667	0.00866667	0.00966667	0.00466667
3.1	0.0688333	0.0868333	0.0738333	0.0868333	0.0768333	0.0848333	0.0798333	0.0818333	0.0858333	0.0848333	0.0888333	0.0878333	0.0408333	0.0408333	0.0408333	0.0318333	0.0388333	0.0358333	0.0358333	0.0318333	0.0348333	0.0368333	0.0368333	0.0408333	0.0198333	0.0218333	0.0238333	0.0238333	0.0188333	0.0188333	0.0238333	0.0248333	0.0218333	0.0218333	0.0218333	0.0248333	0.0178333	0.0148333	0.0128333	0.0128333	0.0128333	0.0138333	0.0188333	0.0148333	0.0168333	0.0208333	0.0138333	0.0168333	0.00983333
5.36667	0.0773333	0.105333	0.0943333	0.105333	0.0953333	0.104333	0.101333	0.103333	0.107333	0.105333	0.106333	0.106333	0.0603333	0.0533333	0.0513333	0.0443333	0.0503333	0.0473333	0.0483333	0.0443333	0.0473333	0.0523333	0.0543333	0.0533333	0.0263333	0.0293333	0.0313333	0.0313333	0.0253333	0.0253333	0.0313333	0.0323333	0.0293333	0.0293333	0.0293333	0.0333333	0.0213333	0.0183333	0.0173333	0.0163333	0.0163333	0.0173333	0.0213333	0.0183333	0.0203333	0.0243333	0.0183333	0.0213333	0.0113333
7.63333	0.0961667	0.123167	0.108167	0.124167	0.113167	0.123167	0.120167	0.122167	0.125167	0.123167	0.124167	0.130167	0.0621667	0.0621667	0.0601667	0.0551667	0.0601667	0.0591667	0.0591667	0.0601667	0.0591667	0.0621667	0.0601667	0.0621667	0.0321667	0.0351667	0.0451667	0.0371667	0.0311667	0.0321667	0.0381667	0.0391667	0.0351667	0.0401667	0.0361667	0.0401667	0.0241667	0.0211667	0.0201667	0.0201667	0.0201667	0.0211667	0.0241667	0.0211667	0.0231667	0.0271667	0.0211667	0.0231667	0.0121667
22.6833	0.204667	0.240667	0.218667	0.235667	0.221667	0.238667	0.233667	0.238667	0.235667	0.233667	0.232667	0.227667	0.114667	0.112667	0.111667	0.110667	0.110667	0.109667	0.111667	0.107667	0.112667	0.117667	0.113667	0.113667	0.0636667	0.0636667	0.0696667	0.0696667	0.0626667	0.0656667	0.0726667	0.0706667	0.0686667	0.0726667	0.0696667	0.0746667	0.0436667	0.0426667	0.0366667	0.0396667	0.0376667	0.0386667	0.0426667	0.0396667	0.0436667	0.0466667	0.0466667	0.0456667	0.0216667
28.75	0.211833	0.247833	0.232833	0.247833	0.234833	0.247833	0.243833	0.243833	0.243833	0.240833	0.243833	0.242833	0.118833	0.119833	0.118833	0.110833	0.120833	0.118833	0.121833	0.116833	0.120833	0.123833	0.121833	0.120833	0.0688333	0.0688333	0.0698333	0.0718333	0.0638333	0.0668333	0.0718333	0.0738333	0.0698333	0.0718333	0.0698333	0.0748333	0.0418333	0.0388333	0.0378333	0.0408333	0.0378333	0.0378333	0.0398333	0.0378333	0.0418333	0.0428333	0.0398333	0.0408333	0.0198333
50.4667	0.2375	0.2605	0.2555	0.2605	0.2555	0.2605	0.2605	0.2595	0.2605	0.2575	0.2575	0.2605	0.1225	0.1255	0.1265	0.1195	0.1265	0.1255	0.1295	0.1235	0.1285	0.1295	0.1285	0.1275	0.0735	0.0765	0.0795	0.0815	0.0715	0.0775	0.0795	0.0815	0.0755	0.0805	0.0785	0.0795	0.0515	0.0475	0.0485	0.0495	0.0485	0.0465	0.0485	0.0465	0.0505	0.0525	0.0535	0.0515	0.0255
96.2167	0.243667	0.239667	0.248667	0.237667	0.243667	0.244667	0.240667	0.244667	0.244667	0.237667	0.236667	0.247667	0.108667	0.108667	0.106667	0.0986667	0.109667	0.107667	0.109667	0.109667	0.111667	0.111667	0.109667	0.109667	0.0656667	0.0666667	0.0656667	0.0636667	0.0596667	0.0636667	0.0666667	0.0666667	0.0616667	0.0646667	0.0616667	0.0646667	0.0486667	0.0466667	0.0456667	0.0486667	0.0456667	0.0436667	0.0456667	0.0446667	0.0466667	0.0476667	0.0486667	0.0476667	0.0276667
[truncated: 23 more columns]
