# Supplementary material for: Collective production of hydrogen sulfide gas enables budding yeast lacking MET17 to overcome their metabolic defect
Source: PLoS Biol. 2023 Dec 7;21(12):e3002439. doi: 10.1371/journal.pbio.3002439 (PMC10729969; doi:10.1371/journal.pbio.3002439)
Supplement: S9 Data — (XLSX) [file pbio.3002439.s014.xlsx]

## Sheet: metadata
PANEL	Ei	Eii
STRAIN	WY2548	WY2590
BACKGROUND	RM11	S288C
PRECULTURE MEDIUM: SD+Met
EXPERIMENT MEDIUM: SD
SETUP	13 mm glass tubes, with parafilm
	culture volume: 3 ml for Fig Ei and 2.5 ml for Fig Eii
	6 NaHS concentrations, 3 replicates each
NOTE	Datapoints are missing for a tube in Fig Eii due to damage to the tube.

## Sheet: Fig Ei
NaHS (uM)->	0	0	0	1	1	1	10	10	10	50	50	50	100	100	100	250	250	250	500	500	500	1000	1000	1000	1500	1500	1500
Time (h)	OD	OD	OD	OD	OD	OD	OD	OD	OD	OD	OD	OD	OD	OD	OD	OD	OD	OD	OD	OD	OD	OD	OD	OD	OD	OD	OD
0	0.0025	0.0025	0.0025	0.0026	0.0026	0.0026	0.0026	0.0026	0.0026	0.0025	0.0025	0.0025	0.0023	0.0023	0.0023	0.0024	0.0024	0.0024	0.0027	0.0027	0.0027	0.002	0.002	0.002	0.0016	0.0016	0.0016
20.6833	0.0236	0.021	0.0127	0.1052	0.0392	0.0519	0.2387	0.0951	0.0231	0.1838	0.1623	0.2375	0.0193	0.0194	0.0157	0.1653	0.2381	0.2845	0.0309	0.0137	0.1302	0.0028	0.0021	0.0073	0.0077	0.0071	0.0082
32.5167	0.3601	0.2388	0.0617	0.9286	0.5054	0.3601	0.4954	1.0713	0.343	1.015	0.8793	0.9948	0.0469	0.047	0.0283	0.9183	1.0077	0.9868	0.3511	0.2188	0.827	0.0004	0.0001	0.0576	0.0049	0.0015	0.0041
57.4333	1.336	1.2674	1.2674	1.1867	1.3029	1.366	1.2813	1.3345	1.2948	1.2621	1.1558	1.2552	1.1135	1.1232	0.7787	1.2012	1.1744	1.0619	1.1593	0.9933	1.0617	0	0	1.1767	0.0063	0.0016	0.003
73.4833	1.3335	1.2338	1.1566	1.2599	1.2858	1.2616	1.1495	1.2402	1.1839	1.1685	1.1662	1.3598	1.0828	1.1262	1.1869	0.9857	1.1779	1.1016	1.1946	1.1214	1.2843	0.0023	0.0015	1.223	0.0116	0.0053	0.0086
103.083	1.3451	1.3519	1.2633	1.3747	1.1662	1.298	1.3239	1.2279	1.2653	1.2752	1.2012	1.2607	1.1809	1.2196	1.2064	1.1942	1.1617	1.0977	1.1969	1.2196	1.2698	0.0041	0.0041	1.2364	0.0145	0.0057	0.0096
123.8	1.2823	1.3356	1.0506	1.1076	1.1749	1.2023	1.2288	1.0894	1.1981	1.1361	1.123	1.1583	1.2124	1.2068	1.1468	1.2803	1.2608	1.1217	1.1881	1.1129	1.1233	0.0045	0.0015	1.176	0.0138	0.005	0.0089
147.267	1.2616	1.3289	1.2407	1.2136	1.1524	1.3206	1.2691	1.1084	1.2416	1.2262	1.2071	1.2407	1.3016	1.2038	1.1834	1.1414	1.153	0.8847	1.2218	1.1463	1.0664	0	0	0.9761	0.0033	0	0.0005
170.467	1.1925	1.2371	1.0681	1.0966	1.0641	1.1129	1.1308	1.2158	1.2985	1.1605	1.1845	1.0937	1.087	1.1505	1.0764	1.2093	1.1535	0.9828	1.1417	1.0819	1.2432	0.0015	0.0001	1.0503	0.0107	0.0021	0.0063
192.283	1.1759	1.275	1.1322	1.1425	1.0441	1.1226	0.9566	1.2084	1.2307	1.2006	1.2306	1.1991	1.2194	1.2124	1.2784	1.1593	1.1454	0.9578	0.9277	1.1057	1.0589	0.0022	0.001	1.0269	0.0112	0.004	0.0067
216.217																1.1528	1.1324	0.9996	1.1093	1.0417	1.1667	0.0031	0	1.1204	0.0124	0.0047	0.0084
239.85																1.1042	1.0753	0.9657	1.0811	0.9412	0.9957	0.002	0	0.9131	0.0112	0.0028	0.0069
262.967																1.0078	0.8867	0.9985	0.9527	1.0609	1.0888	0.0022	0.0015	1.0526	0.0136	0.0048	0.0088
319.567																1.0669	0.8933	0.8694	0.9762	1.0041	1.1153	0.0042	0.0004	0.9996	0.0107	0.0039	0.0085

## Sheet: Fig Eii
NaHS (uM)->	0	0	0	1.2	1.2	1.2	12	12	12	60	60	60	120	120	120	300	300	300	600	600	600	1200	1200	1200
Time (h)	OD	OD	OD	OD	OD	OD	OD	OD	OD	OD	OD	OD	OD	OD	OD	OD	OD	OD	OD	OD	OD	OD	OD	OD
0	0.0023	0.002	0.0017	0.0026	0.002	0.0021	0.0019	0.0025	0.0024	0.0019	0.0019	0.002	0.0024	0.0022	0.0021	0.0019	0.0033	0.0041	0.0028	0.0041	0.0037	0.0038	0.0055	0.0062
3.21667	0.0019	0.0021	0.0018	0.004	0.0029	0.0022	0.0019	0.0021	0.0021	0.0022	0.0017	0.0018	0.0028	0.0019	0.0022	0.001	0.0018	0.0033	0.0019	0.0023	0.0016	0.0011	0.003	0.0027
7.86667	0.0037	0.0037	0.004	0.0039	0.0036	0.0036	0.0025	0.0031	0.0027	0.004	0.0032	0.002	0.0031	0.0026	0.0036	0.0034	0.0033	0.0045	0.0024	0.0026	0.002	0.0014	0.0029	0.008
20.85	0.0058	0.0058	0.0054	0.0063	0.0056	0.0057	0.0046	0.005	0.005		0.0032	0.0035	0.0039	0.004	0.0039	0.099	0.0877	0.0646	0.0166	0.0236	0.0172	0.0023	0.0032	0.0093
27.1	0.0069	0.0065	0.0063	0.0076	0.007	0.0061	0.0056	0.0056	0.005		0.0032	0.0028	0.0036	0.0039	0.0047	0.5257	0.4867	0.3801	0.0708	0.1157	0.0297	0.0027	0.0039	0.0091
30.9667	0.0076	0.0071	0.0062	0.0073	0.0064	0.0065	0.0057	0.0056	0.0052		0.003	0.0024	0.0034	0.004	0.0036	0.955	0.9321	0.8156	0.2146	0.3322	0.0396	0.0019	0.0031	0.0063
46.8333	0.0073	0.0072	0.0071	0.008	0.0053	0.0072	0.0055	0.0052	0.0049		0.0026	0.0019	0.0024	0.0032	0.0037	1.4354	1.4446	1.4327	1.3276	1.3536	0.3145	0.0056	0.0035	0.0048
51.7333	0.0075	0.0073	0.0069	0.009	0.0046	0.009	0.0059	0.0056	0.0056		0.0032	0.0023	0.0029	0.0036	0.0034	1.4794	1.4822	1.4746	1.3634	1.3922	0.7529	0.006	0.0049	0.0036
74.9833	0.0073	0.0069	0.0075	0.008	0.0051	0.0073	0.0056	0.0056	0.0047		0.0028	0.0026	0.0047	0.0034	0.0051	1.3986	1.3855	1.3767	1.4453	1.4417	1.425	0.0051	0.0056	0.0066
100.767	0.0078	0.0078	0.0071	0.0073	0.0035	0.0074	0.0053	0.0043	0.0036		0.0032	0.0022	0.0032	0.0028	0.0042	1.3406	1.3335	1.3273	1.3794	1.3595	1.4462	0.0047	0.0037	0.0026
129.683	0.0063	0.0058	0.0059	0.0056	0.0026	0.0045	0.003	0.0024	0.0021		0.0007	0.0007	0.0012	0.0015	0.0027	1.3022	1.287	1.285	1.3239	1.3112	1.3737	0.0056	0.001	0.0024
193.95	0.0084	0.0087	0.0092	0.0083	0.0059	0.0079	0.0055	0.0051	0.0041		0.0038	0.0032	0.0037	0.005	0.0049							0.0051	0.0047	0.005
290.717	0.0073	0.007	0.0083	0.0072	0.0039	0.0073	0.0047	0.0049	0.0036		0.0033	0.004	0.003	0.0037	0.0034							0.0047	0.0034	0.0049
