# Supplementary material for: Collective production of hydrogen sulfide gas enables budding yeast lacking MET17 to overcome their metabolic defect
Source: PLoS Biol. 2023 Dec 7;21(12):e3002439. doi: 10.1371/journal.pbio.3002439 (PMC10729969; doi:10.1371/journal.pbio.3002439)
Supplement: S10 Data — (XLSX) [file pbio.3002439.s015.xlsx]

## Sheet: metadata
			same plate
PANEL	Fi	Fii	Fiii left	Fiii right
STRAINS	WY2531	WY2515	WY2531	WY2515
BACKGROUND	RM11	S288C (BY)	RM11	S288C (BY)
PRECULTURE MEDIUM	SD+Met	SD+Met+Ura+His+Leu	SD+Met	SD+Met+Ura+His+Leu
EXPERIMENT MEDIUM	SD+Met	SD+Ura+His+Leu	SD+Met	SD+Ura+His+Leu
SETUP	96-well plates, with parafilm
	150 ul culture volume per well
	6 starting cell densities
	Fig Fi-ii:	12 replicate wells for each starting density
	Fig Fiii:	For each starting density, 6 replicate wells for WY2531 and 4 replicate wells for WY2515
	OD at 600 nm was meaured in a plate reader periodically
DATA PROCESSING	For each plate, at each time point, blank reading has been subtracted from raw OD readings
	Wells with dust or condensation on the lid were excluded
	For plotting, all values below 0.001 were replaced by 0.001

## Sheet: Fig Fi
WY2531	Density 1												Density 2												Density 3												Density 4												Density 5
Time (h)	A1	A2	A3	A4	A5	A6	A7	A8	A9	A10	A11	A12	B1	B2	B3	B4	B5	B6	B7	B8	B9	B10	B11	B12	C1	C2	C3	C4	C5	C6	C7	C8	C9	C10	C11	C12	D1	D2	D3	D4	D5	D6	D7	D8	D9	D10	D11	D12	E1
0	0.0504167	0.0504167	0.0474167	0.0484167	0.0454167	0.0524167	0.0174167	0.0214167	0.0294167	0.0304167	0.0304167	0.0314167	0.0164167	0.0174167	0.0164167	0.0184167	0.0164167	0.0204167	0.00941667	0.0124167	0.0244167	0.0234167	0.0134167	0.0124167	0.00541667	0.00541667	0.00541667	0.00641667	0.00441667	0.00541667	0.00541667	0.00241667	0.00241667	0.00241667	0.00241667	0.00241667
16.6333	0.868417	0.873417	0.872417	0.878417	0.873417	0.885417	0.678417	0.790417	0.852417	0.883417	0.888417	0.899417	0.694417	0.713417	0.700417	0.720417	0.718417	0.714417	0.512417	0.543417	0.553417	0.551417	0.543417	0.552417	0.115417	0.122417	0.122417	0.128417	0.122417	0.117417	0.0214167	0.0184167	0.0184167	0.0194167	0.0494167	0.0174167
24.5167	0.868	0.867	0.873	0.872	0.865	0.866	0.856	0.859	0.858	0.863	0.869	0.873	0.854	0.86	0.849	0.865	0.852	0.845	0.836	0.865	0.847	0.853	0.846	0.85	0.63	0.645	0.643	0.668	0.649	0.629	0.054	0.05	0.052	0.055	0.409	0.045
41.7167	0.838083	0.856083	0.857083	0.856083	0.850083	0.853083	0.820083	0.832083	0.832083	0.844083	0.846083	0.860083	0.817083	0.826083	0.824083	0.826083	0.825083	0.820083	0.786083	0.812083	0.805083	0.813083	0.810083	0.819083	0.793083	0.807083	0.804083	0.806083	0.806083	0.802083	0.805083	0.807083	0.823083	0.829083	0.807083	0.803083
48.7	0.864833	0.872833	0.872833	0.870833	0.861833	0.867833	0.837833	0.847833	0.852833	0.858833	0.860833	0.868833	0.837833	0.843833	0.836833	0.838833	0.836833	0.833833	0.813833	0.834833	0.826833	0.830833	0.827833	0.831833	0.818833	0.822833	0.819833	0.818833	0.815833	0.810833	0.817833	0.819833	0.822833	0.825833	0.820833	0.795833
64.8	0.87325	0.87625	0.88125	0.88225	0.87425	0.87925	0.83825	0.84925	0.85325	0.85725	0.86025	0.87225	0.84125	0.85025	0.84425	0.84725	0.84525	0.84825	0.81825	0.84325	0.84025	0.83925	0.83325	0.83925	0.81625	0.82325	0.82125	0.82025	0.82025	0.81425	0.81425	0.82125	0.82325	0.82025	0.82425	0.79525
71.3167	0.858833	0.866833	0.867833	0.866833	0.860833	0.866833	0.828833	0.839833	0.839833	0.845833	0.847833	0.865833	0.833833	0.842833	0.839833	0.836833	0.835833	0.838833	0.805833	0.829833	0.822833	0.824833	0.825833	0.833833	0.806833	0.820833	0.817833	0.816833	0.814833	0.815833	0.799833	0.811833	0.818833	0.814833	0.821833	0.791833
91.25	0.8085	0.8125	0.8155	0.8155	0.8095	0.8255	0.7945	0.8035	0.7935	0.7985	0.7975	0.8125	0.7995	0.8055	0.7955	0.8015	0.8005	0.8065	0.7615	0.7855	0.7765	0.7825	0.7795	0.7915	0.7895	0.8005	0.7965	0.7965	0.7975	0.7955	0.8015	0.8075	0.8105	0.8055	0.8015	0.7835
97.9667	0.797833	0.794833	0.797833	0.796833	0.792833	0.804833	0.782833	0.789833	0.781833	0.784833	0.780833	0.792833	0.786833	0.792833	0.782833	0.785833	0.782833	0.790833	0.750833	0.769833	0.761833	0.765833	0.765833	0.774833	0.782833	0.795833	0.787833	0.787833	0.788833	0.787833	0.797833	0.803833	0.808833	0.801833	0.793833	0.778833
145.867	0.896083	0.708083	0.705083	0.711083	0.706083	0.712083	0.669083	0.684083	0.692083	0.693083	0.693083	0.704083	0.693083	0.688083	0.680083	0.686083	0.684083	0.687083	0.635083	0.658083	0.657083	0.665083	0.662083	0.671083	0.643083	0.666083	0.658083	0.663083	0.663083	0.669083	0.651083	0.667083	0.673083	0.674083	0.665083	0.656083
190.433	0.892583	0.667583	0.678583	0.645583	0.645583	0.657583	0.693583	0.677583	0.680583	0.664583	0.672583	0.661583	0.693583	0.680583	0.672583	0.658583	0.649583	0.660583	0.697583	0.685583	0.673583	0.662583	0.647583	0.654583	0.688583	0.676583	0.668583	0.655583	0.643583	0.650583	0.692583	0.688583	0.668583	0.660583	0.647583	0.628583
263.283	0.8695	0.6565	0.6565	0.6665	0.6505	0.6545	0.6315	0.6415	0.6445	0.6465	0.6415	0.6505	0.6515	0.6435	0.6335	0.6365	0.6315	0.6325	0.6035	0.6235	0.6185	0.6215	0.6205	0.6245	0.6015	0.6225	0.6075	0.6085	0.6065	0.6045	0.6175	0.6145	0.6175	0.6265	0.6115	0.6235
431.3	0.849833	0.610833	0.611833	0.617833	0.608833	0.606833	0.585833	0.606833	0.608833	0.610833	0.604833	0.612833	0.597833	0.608833	0.596833	0.598833	0.597833	0.595833	0.561833	0.600833	0.581833	0.584833	0.579833	0.582833	0.565833	0.622833	0.571833	0.569833	0.569833	0.567833	0.613833	0.632833	0.639833	0.637833	0.620833	0.619833
932.5	0.7845	0.5245	0.5275	0.5315	0.5285	0.5295	0.4815	0.5175	0.5265	0.5335	0.5305	0.5395	0.4925	0.5215	0.5125	0.5145	0.5135	0.5185	0.4525	0.5055	0.5025	0.5075	0.5065	0.5115	0.4505	0.5635	0.4945	0.4955	0.4975	0.4935	0.5265	0.5655	0.5745	0.5815	0.5735	0.5725
[truncated: 23 more columns]

## Sheet: Fig Fii
WY2515	Density 1												Density 2												Density 3												Density 4												Density 5
Time (h)	A1	A2	A3	A4	A5	A6	A7	A8	A9	A10	A11	A12	B1	B2	B3	B4	B5	B6	B7	B8	B9	B10	B11	B12	C1	C2	C3	C4	C5	C6	C7	C8	C9	C10	C11	C12	D1	D2	D3	D4	D5	D6	D7	D8	D9	D10	D11	D12	E1
0	0.0461667	0.0431667	0.0411667	0.0441667	0.0411667	0.0421667	0.0391667	0.0401667	0.0381667	0.0411667	0.0401667	0.0401667	0.0201667	0.0181667	0.0191667	0.0201667	0.0171667	0.0171667	0.0171667	0.0181667	0.0191667	0.0181667	0.0221667	0.0221667	0.0151667	0.0151667	0.0151667	0.0161667	0.0171667	0.0161667	0.0171667	0.0151667	0.0201667	0.0131667	0.0131667	0.0141667	0.00816667	0.00816667	0.0101667	0.0111667	0.0101667	0.0101667	0.0141667	0.0101667	0.0121667	0.0111667	0.00816667	0.00916667	0.00716667
16.9667	0.388667	0.353667	0.348667	0.349667	0.350667	0.347667	0.349667	0.345667	0.343667	0.344667	0.346667	0.337667	0.0886667	0.0936667	0.0976667	0.0986667	0.0956667	0.0956667	0.0946667	0.0936667	0.0976667	0.0946667	0.0966667	0.0886667	0.0426667	0.0446667	0.0496667	0.0506667	0.0496667	0.0496667	0.0496667	0.0456667	0.0456667	0.0436667	0.0376667	0.0386667	0.0176667	0.0246667	0.0226667	0.0306667	0.0236667	0.0236667	0.0246667	0.0246667	0.0316667	0.0246667	0.0166667	0.0126667	0.0146667
24.4	0.455667	0.395667	0.395667	0.394667	0.391667	0.393667	0.399667	0.391667	0.390667	0.395667	0.398667	0.395667	0.272667	0.286667	0.292667	0.289667	0.280667	0.286667	0.280667	0.278667	0.277667	0.273667	0.274667	0.273667	0.102667	0.114667	0.112667	0.117667	0.107667	0.0946667	0.0966667	0.0846667	0.0896667	0.0946667	0.0876667	0.0886667	0.0256667	0.0286667	0.0286667	0.0356667	0.0296667	0.0276667	0.0296667	0.0296667	0.0316667	0.0286667	0.0266667	0.0246667	0.0106667
42.0667	0.4885	0.4075	0.4135	0.4075	0.4005	0.4095	0.4105	0.4025	0.4085	0.4055	0.4105	0.4085	0.3715	0.3715	0.3745	0.3705	0.3655	0.3705	0.3605	0.3635	0.3725	0.3655	0.3705	0.3665	0.3455	0.3415	0.3415	0.3455	0.3385	0.3285	0.3285	0.3235	0.3315	0.3365	0.3315	0.3375	0.1255	0.1675	0.1895	0.1545	0.0705	0.0385	0.0395	0.0575	0.1075	0.1115	0.1265	0.1415	0.0215
48.9833	0.505583	0.413583	0.408583	0.407583	0.406583	0.412583	0.409583	0.408583	0.410583	0.415583	0.418583	0.414583	0.377583	0.380583	0.378583	0.378583	0.372583	0.378583	0.373583	0.372583	0.379583	0.375583	0.382583	0.384583	0.363583	0.357583	0.357583	0.358583	0.352583	0.344583	0.347583	0.343583	0.345583	0.350583	0.344583	0.347583	0.281583	0.308583	0.310583	0.303583	0.161583	0.0475833	0.0475833	0.102583	0.262583	0.277583	0.286583	0.291583	0.0265833
65.0667	0.4965	0.4085	0.4085	0.4065	0.4065	0.4045	0.4045	0.4045	0.4115	0.4085	0.4155	0.4085	0.3795	0.3835	0.3865	0.3825	0.3795	0.3835	0.3765	0.3725	0.3825	0.3805	0.3865	0.3865	0.3765	0.3705	0.3705	0.3725	0.3685	0.3635	0.3625	0.3485	0.3585	0.3585	0.3515	0.3605	0.3345	0.3485	0.3445	0.3495	0.3145	0.0625	0.0615	0.2905	0.3275	0.3295	0.3295	0.3375	0.0775
71.6	0.454417	0.406417	0.405417	0.403417	0.403417	0.405417	0.403417	0.404417	0.411417	0.408417	0.411417	0.411417	0.387417	0.390417	0.394417	0.390417	0.385417	0.390417	0.385417	0.389417	0.395417	0.394417	0.400417	0.399417	0.385417	0.382417	0.379417	0.384417	0.378417	0.372417	0.374417	0.356417	0.367417	0.368417	0.367417	0.374417	0.344417	0.361417	0.359417	0.363417	0.330417	0.0744167	0.0754167	0.317417	0.339417	0.349417	0.347417	0.350417	0.215417
91.55	0.47025	0.39025	0.38525	0.38525	0.38725	0.38625	0.38725	0.38625	0.39025	0.39025	0.39525	0.38925	0.37125	0.37625	0.37925	0.37825	0.37125	0.37625	0.37025	0.37225	0.37925	0.37725	0.38325	0.37925	0.37025	0.36525	0.36125	0.36725	0.35725	0.35525	0.35625	0.33625	0.35025	0.35025	0.34925	0.35425	0.35525	0.36825	0.35925	0.36425	0.34725	0.22925	0.22025	0.33825	0.35125	0.35625	0.35225	0.35225	0.32725
98.3167	0.482167	0.378167	0.376167	0.377167	0.373167	0.373167	0.374167	0.373167	0.377167	0.378167	0.386167	0.376167	0.372167	0.373167	0.374167	0.366167	0.364167	0.365167	0.362167	0.364167	0.368167	0.369167	0.378167	0.378167	0.369167	0.367167	0.361167	0.365167	0.362167	0.359167	0.360167	0.349167	0.355167	0.355167	0.352167	0.355167	0.352167	0.362167	0.355167	0.362167	0.350167	0.258167	0.253167	0.343167	0.347167	0.349167	0.346167	0.353167	0.335167
146.35	0.448	0.366	0.366	0.365	0.366	0.368	0.368	0.366	0.367	0.369	0.37	0.366	0.329	0.339	0.338	0.336	0.333	0.338	0.334	0.335	0.341	0.338	0.344	0.338	0.333	0.328	0.326	0.328	0.32	0.315	0.318	0.309	0.316	0.324	0.322	0.319	0.302	0.318	0.311	0.319	0.297	0.289	0.28	0.299	0.312	0.316	0.316	0.319	0.326
190.65	0.45225	0.35725	0.35325	0.35725	0.35725	0.35625	0.35925	0.35825	0.35525	0.35525	0.35925	0.35425	0.32225	0.32925	0.32925	0.32725	0.32525	0.32625	0.32325	0.32225	0.32925	0.32525	0.32525	0.32725	0.32025	0.32425	0.31825	0.32025	0.31325	0.30625	0.30825	0.29925	0.30725	0.31125	0.30125	0.30825	0.29225	0.31325	0.31025	0.30125	0.28125	0.25925	0.25525	0.28125	0.29325	0.29825	0.29525	0.29625	0.28725
[truncated: 23 more columns]

## Sheet: Fig Fiii_left
WY2531	Density1						Density2						Density3						Density4						Density5						Density6
Time (h)	A1	A2	A3	A4	A5	A6	B1	B2	B3	B4	B5	B6	C1	C2	C3	C4	C5	C6	D1	D2	D3	D4	D5	D6	E1	E2	E3	E4	E5	E6	F1	F2	F3	F4	F5	F6
0	0.0468333	0.0548333	0.0588333	0.0598333	0.0558333	0.0588333	0.0158333	0.0218333	0.0298333	0.0338333	0.0398333	0.0328333	0.0168333	0.0208333	0.0158333	0.0178333	0.0178333	0.0198333	0.00983333	0.0148333	0.0138333	0.0118333	0.0128333	0.00983333	0.00583333	0.00583333	0.00883333	0.00583333	0.00483333	0.00583333	0.00683333	0.00783333	0.00583333	0.00383333	0.00383333	0.00183333
16.2833	0.771083	0.846083	0.865083	0.872083	0.869083	0.881083	0.589083	0.734083	0.861083	0.879083	0.889083	0.887083	0.664083	0.700083	0.706083	0.701083	0.714083	0.701083	0.496083	0.528083	0.535083	0.540083	0.527083	0.509083	0.0890833	0.106083	0.106083	0.104083	0.100083	0.0750833	0.00708333	0.0120833	0.0110833	0.00808333	0.00908333	0.00808333
23.8667	0.755917	0.823917	0.838917	0.842917	0.844917	0.849917	0.823917	0.828917	0.834917	0.836917	0.845917	0.841917	0.814917	0.839917	0.836917	0.834917	0.837917	0.835917	0.806917	0.824917	0.819917	0.825917	0.823917	0.797917	0.520917	0.555917	0.551917	0.543917	0.549917	0.457917	0.0249167	0.0279167	0.0249167	0.0239167	0.0229167	0.0149167
41.3167	0.761667	0.829667	0.841667	0.847667	0.844667	0.848667	0.811667	0.821667	0.834667	0.842667	0.846667	0.846667	0.807667	0.832667	0.828667	0.827667	0.830667	0.825667	0.795667	0.811667	0.812667	0.816667	0.822667	0.788667	0.793667	0.811667	0.812667	0.811667	0.807667	0.779667	0.822667	0.835667	0.835667	0.830667	0.823667	0.732667
48.2667	0.760364	0.829364	0.846364	0.848364	0.845364	0.850364	0.811364	0.824364	0.834364	0.841364	0.845364	0.845364	0.811364	0.831364	0.828364	0.829364	0.827364	0.823364	0.794364	0.807364	0.807364	0.811364	0.816364	0.782364	0.789364	0.808364	0.807364	0.807364	0.803364	0.774364	0.779364	0.790364	0.794364	0.792364	0.792364	0.791364
64.4	0.782364	0.836364	0.855364	0.862364	0.857364	0.859364	0.809364	0.822364	0.837364	0.844364	0.855364	0.847364	0.808364	0.835364	0.835364	0.832364	0.834364	0.831364	0.790364	0.810364	0.812364	0.812364	0.813364	0.781364	0.781364	0.800364	0.804364	0.799364	0.797364	0.767364	0.781364	0.794364	0.796364	0.792364	0.791364	0.780364
70.9167	0.7829	0.8369	0.8559	0.8629	0.8579	0.8599	0.8099	0.8229	0.8379	0.8449	0.8559	0.8479	0.8089	0.8359	0.8359	0.8329	0.8349	0.8319	0.7909	0.8109	0.8129	0.8129	0.8139	0.7819	0.7819	0.8009	0.8049	0.7999	0.7979	0.7679	0.7819	0.7949	0.7969	0.7929	0.7919	0.7809
90.9167	0.7056	0.7756	0.7916	0.8026	0.8086	0.8226	0.7806	0.7906	0.7926	0.7996	0.8076	0.8216	0.7826	0.8076	0.8066	0.8096	0.8166	0.8156	0.7506	0.7656	0.7706	0.7786	0.7856	0.7656	0.7686	0.7926	0.7956	0.7936	0.7966	0.7756	0.7706	0.7836	0.7896	0.7846	0.7926	0.7816
97.4833	0.6836	0.7506	0.7686	0.7786	0.7756	0.7966	0.7516	0.7606	0.7626	0.7666	0.7736	0.7906	0.7556	0.7746	0.7706	0.7766	0.7826	0.7816	0.7266	0.7386	0.7426	0.7486	0.7586	0.7376	0.7526	0.7756	0.7756	0.7716	0.7756	0.7486	0.7636	0.7696	0.7736	0.7716	0.7746	0.7646
145.4	0.6297	0.6947	0.7137	0.7207	0.7177	0.7267	0.6797	0.6927	0.7057	0.7087	0.7157	0.7207	0.6837	0.7107	0.7097	0.7077	0.7147	0.7127	0.6557	0.6727	0.6787	0.6847	0.6857	0.6627	0.6627	0.6857	0.6907	0.6877	0.6887	0.6697	0.6867	0.7017	0.7097	0.7047	0.7087	0.7007
190.117	0.5932	0.6572	0.6742	0.6792	0.6812	0.6852	0.6382	0.6552	0.6692	0.6682	0.6772	0.6782	0.6432	0.6732	0.6652	0.6632	0.6712	0.6672	0.6112	0.6332	0.6392	0.6362	0.6382	0.6122	0.6122	0.6332	0.6372	0.6322	0.6302	0.6052	0.6402	0.6622	0.6652	0.6642	0.6482	0.6322
262.75	0.5373	0.6103	0.6263	0.6343	0.6313	0.6363	0.5893	0.6093	0.6243	0.6243	0.6303	0.6333	0.5933	0.6293	0.6223	0.6213	0.6253	0.6253	0.5653	0.5903	0.5963	0.5973	0.5973	0.5723	0.5633	0.5893	0.5913	0.5903	0.5893	0.5603	0.5873	0.6223	0.6283	0.6293	0.6313	0.6033
430.667	0.4954	0.5724	0.6444	0.5954	0.5994	0.6594	0.5564	0.5754	0.5894	0.5894	0.5944	0.5954	0.5574	0.5894	0.5874	0.5844	0.5904	0.5844	0.5174	0.5484	0.5534	0.5564	0.5574	0.5324	0.5004	0.5764	0.5524	0.5684	0.5474	0.5194	0.5404	0.5864	0.5954	0.5994	0.6054	0.5784

## Sheet: Fig Fiii_right
WY2515	Density 1				Density 2				Density 3				Density 4				Density 5				Density 6
Time (h)	A9	A10	A11	A12	B9	B10	B11	B12	C9	C10	C11	C12	D9	D10	D11	D12	E9	E10	E11	E12	F9	F10	F11	F12
0	0.0478333	0.0508333	0.0478333	0.0448333	0.0268333	0.0228333	0.0268333	0.0198333	0.0148333	0.0138333	0.0158333	0.0138333	0.00783333	0.00983333	0.0108333	0.00483333	0.00583333	0.00483333	0.00283333	0.00183333	0.00283333	0.000833333	-0.00216667	-0.00616667
16.2833	0.348083	0.351083	0.355083	0.334083	0.125083	0.102083	0.0990833	0.0860833	0.0510833	0.0510833	0.0500833	0.0470833	0.0290833	0.0270833	0.0260833	0.0170833	0.0170833	0.0140833	0.0100833	0.00908333	0.00508333	0.00508333	8.33333e-05	-0.00391667
23.8667	0.377917	0.383917	0.388917	0.371917	0.271917	0.270917	0.263917	0.207917	0.146917	0.143917	0.121917	0.106917	0.0359167	0.0359167	0.0339167	0.0269167	0.0199167	0.0169167	0.0119167	0.0119167	0.00391667	0.00291667	-8.33333e-05	-0.00508333
41.3167	0.411667	0.409667	0.413667	0.399667	0.361667	0.362667	0.363667	0.295667	0.335667	0.336667	0.339667	0.298667	0.292667	0.306667	0.283667	0.261667	0.0536667	0.0586667	0.0416667	0.0416667	0.00266667	0.00266667	0.00266667	0.00166667
48.2667	0.410364	0.408364	0.413364	0.401364	0.372364	0.370364	0.370364	0.302364	0.345364	0.343364	0.352364	0.308364	0.326364	0.335364	0.316364	0.298364	0.150364	0.213364	0.120364	0.115364	0.00336364	0.00336364	0.00236364	0.00336364
64.4	0.412364	0.404364	0.409364	0.390364	0.384364	0.374364	0.373364	0.295364	0.352364	0.353364	0.354364	0.302364	0.348364	0.358364	0.328364	0.310364	0.307364	0.326364	0.276364	0.271364	0.00436364	0.00336364	0.000363636	-0.00363636
70.9167	0.4129	0.4049	0.4099	0.3909	0.3849	0.3749	0.3739	0.2959	0.3529	0.3539	0.3549	0.3029	0.3489	0.3589	0.3289	0.3109	0.3079	0.3269	0.2769	0.2719	0.0049	0.0039	0.0009	-0.0031
90.9167	0.3966	0.3946	0.3976	0.3826	0.3816	0.3796	0.3826	0.3036	0.3376	0.3406	0.3426	0.2986	0.3416	0.3656	0.3386	0.3146	0.3466	0.3596	0.2956	0.2996	0.0066	0.0056	0.0026	0.0016
97.4833	0.3786	0.3776	0.3816	0.3676	0.3606	0.3636	0.3676	0.2976	0.3456	0.3416	0.3446	0.2976	0.3386	0.3466	0.3236	0.3076	0.3356	0.3476	0.2976	0.3006	0.0046	0.0046	0.0036	0.0056
145.4	0.3697	0.3697	0.3757	0.3527	0.3317	0.3337	0.3377	0.2687	0.3157	0.3167	0.3187	0.2717	0.3107	0.3187	0.2997	0.2807	0.3047	0.3127	0.2667	0.2697	0.0057	0.0057	0.0057	0.0057
190.117	0.3582	0.3582	0.3662	0.3372	0.3262	0.3242	0.3262	0.2512	0.3042	0.3072	0.3062	0.2552	0.3022	0.3122	0.2852	0.2732	0.2912	0.2972	0.2512	0.2462	0.0072	0.0072	0.0032	0.0012
262.75	0.3473	0.3463	0.3523	0.3233	0.3113	0.3153	0.3123	0.2433	0.2953	0.2963	0.2953	0.2493	0.2893	0.2973	0.2763	0.2533	0.2753	0.2893	0.2413	0.2383	0.0073	0.0073	0.0083	0.0063
430.667	0.3404	0.3444	0.3414	0.2864	0.3094	0.3114	0.3084	0.2234	0.2874	0.2884	0.2884	0.2344	0.2784	0.2894	0.2664	0.2424	0.2664	0.2774	0.2304	0.2214	0.0114	0.0114	0.0044	0.0034
