# Supplementary material for: Collective production of hydrogen sulfide gas enables budding yeast lacking MET17 to overcome their metabolic defect
Source: PLoS Biol. 2023 Dec 7;21(12):e3002439. doi: 10.1371/journal.pbio.3002439 (PMC10729969; doi:10.1371/journal.pbio.3002439)
Supplement: S11 Data — (XLSX) [file pbio.3002439.s016.xlsx]

## Sheet: metadata
			same plate
PANEL	Gi	Gii	Giii left	Giii right
STRAINS	WY2548	WY2548	WY2548	WY2548
BACKGROUND	RM11	RM11	RM11	RM11
PRECULTURE MEDIUM	SD+Met	SD+Met	SD+Met	SD+Met
EXPERIMENT MEDIUM	SD	sulfate-free medium	SD	sulfate-free medium
SETUP	96-well plates, with parafilm
	150 ul culture volume per well
	6 starting cell densities
	Fig Gi-ii:	12 replicate wells for each starting density
	Fig Giii:	6 replicate wells for each starting density in each medium
	OD at 600 nm was meaured in a plate reader periodically
DATA PROCESSING	For each plate, at each time point, blank reading (SD medium) has been subtracted from raw OD readings
	Wells with dust or condensation on the lid were excluded
	For plotting, all values below 0.001 were replaced by 0.001

## Sheet: Fig Gi
SD	Density 1												Density 2												Density 3												Density 4												Density 5
Time (h)	A1	A2	A3	A4	A5	A6	A7	A8	A9	A10	A11	A12	B1	B2	B3	B4	B5	B6	B7	B8	B9	B10	B11	B12	C1	C2	C3	C4	C5	C6	C7	C8	C9	C10	C11	C12	D1	D2	D3	D4	D5	D6	D7	D8	D9	D10	D11	D12	E1
0	0.0211667	0.0251667	0.0281667	0.0281667	0.0281667	0.0321667	0.0251667	0.0271667	0.0281667	0.0281667	0.0261667	0.0251667	0.0191667	0.0221667	0.0241667	0.0221667	0.0251667	0.0251667	0.0231667	0.0241667	0.0211667	0.0241667	0.0201667	0.0201667	0.0131667	0.0131667	0.0151667	0.0141667	0.0171667	0.0171667	0.0151667	0.0151667	0.0151667	0.0211667	0.0131667	0.0111667	0.00616667	0.00816667	0.00616667	0.00816667	0.0101667	0.0111667	0.0101667	0.0101667	0.0101667	0.00916667	0.00816667	0.00616667	0.00116667
4.48333	0.0881667	0.0921667	0.0971667	0.100167	0.0961667	0.101167	0.0851667	0.0911667	0.0931667	0.0931667	0.0901667	0.0881667	0.0671667	0.0711667	0.0711667	0.0701667	0.0731667	0.0711667	0.0661667	0.0681667	0.0661667	0.0671667	0.0621667	0.0601667	0.0451667	0.0481667	0.0461667	0.0441667	0.0461667	0.0461667	0.0441667	0.0491667	0.0451667	0.0421667	0.0471667	0.0351667	0.0241667	0.0261667	0.0241667	0.0231667	0.0251667	0.0251667	0.0231667	0.0231667	0.0241667	0.0221667	0.0201667	0.0151667	0.00916667
19.0333	0.83375	0.84775	0.85375	0.83075	0.83975	0.84375	0.78775	0.83575	0.84375	0.84375	0.84375	0.85875	0.83075	0.84375	0.84975	0.83775	0.84075	0.84275	0.81975	0.83375	0.83075	0.84275	0.83975	0.84575	0.77875	0.78675	0.79175	0.79175	0.78575	0.78575	0.78675	0.78875	0.78775	0.79175	0.77775	0.78475	0.64175	0.66275	0.65175	0.64875	0.65275	0.62375	0.66875	0.63675	0.64075	0.64575	0.65075	0.61175	0.23475
26.8833	0.81275	0.84075	0.85075	0.84075	0.84075	0.84775	0.79275	0.84275	0.84875	0.84375	0.84075	0.84575	0.79675	0.81675	0.82675	0.82075	0.83175	0.82975	0.80675	0.82475	0.82175	0.82775	0.82075	0.82875	0.80075	0.81275	0.82775	0.83075	0.83075	0.83075	0.82975	0.82775	0.82175	0.82275	0.81775	0.81075	0.81675	0.83575	0.82075	0.82075	0.81975	0.79575	0.84575	0.80975	0.80575	0.81275	0.81075	0.78275	0.71875
52.8	0.8445	0.8605	0.8545	0.8475	0.8465	0.8495	0.7895	0.8345	0.8355	0.8395	0.8385	0.8415	0.8225	0.8365	0.8415	0.8365	0.8385	0.8395	0.8105	0.8205	0.8205	0.8275	0.8165	0.8255	0.8105	0.8175	0.8205	0.8235	0.8175	0.8205	0.8165	0.8145	0.8115	0.8115	0.8095	0.8055	0.8065	0.8085	0.8065	0.8075	0.8065	0.7845	0.8105	0.7935	0.7895	0.7905	0.7945	0.7635	0.8045
77.6167	0.8405	0.8545	0.8435	0.8385	0.8385	0.8425	0.7775	0.8285	0.8275	0.8305	0.8295	0.8355	0.8085	0.8255	0.8325	0.8245	0.8255	0.8225	0.7985	0.8075	0.8055	0.8135	0.8095	0.8115	0.8175	0.8245	0.8275	0.8285	0.8215	0.8255	0.8245	0.8215	0.8135	0.8155	0.8155	0.8135	0.8175	0.8185	0.8175	0.8145	0.8165	0.7915	0.8145	0.8045	0.8025	0.8025	0.8015	0.7715	0.8115
99.2	0.72725	0.75025	0.75025	0.74625	0.74825	0.75825	0.70025	0.75325	0.75325	0.76125	0.76325	0.77125	0.70425	0.72525	0.73425	0.72525	0.73225	0.73225	0.71125	0.72025	0.72625	0.73025	0.73025	0.73725	0.72425	0.73425	0.73725	0.73825	0.73725	0.74025	0.73525	0.73425	0.72625	0.73025	0.73725	0.74025	0.73825	0.74225	0.73725	0.73925	0.73825	0.70925	0.73425	0.72025	0.71725	0.72425	0.73025	0.70225	0.76425
121.6	0.71825	0.73625	0.73625	0.73325	0.73425	0.74125	0.68125	0.72825	0.72525	0.73325	0.73025	0.72825	0.70025	0.71225	0.71725	0.70825	0.70925	0.71225	0.68825	0.70125	0.70025	0.70525	0.70425	0.70525	0.70525	0.71425	0.71225	0.71025	0.70625	0.71025	0.70525	0.69425	0.68925	0.69125	0.68925	0.68625	0.71125	0.71625	0.71125	0.71025	0.70925	0.68525	0.69525	0.68525	0.67925	0.68425	0.68425	0.65325	0.71325
148.067	0.66025	0.68425	0.68125	0.68325	0.68325	0.69125	0.63625	0.68225	0.68525	0.68825	0.68825	0.69525	0.64025	0.66225	0.66725	0.66225	0.66625	0.67025	0.64925	0.65725	0.65925	0.66325	0.66325	0.67025	0.64825	0.65425	0.66125	0.66125	0.65925	0.66525	0.66425	0.66425	0.65825	0.66125	0.66025	0.66125	0.64725	0.65225	0.65225	0.65025	0.65525	0.62925	0.65025	0.63825	0.63625	0.64125	0.64425	0.61625	0.64525
[truncated: 23 more columns]

## Sheet: Fig Gii
sulfate-free medium	Density 1												Density 2												Density 3												Density 4												Density 5
Time (h)	F1	F2	F3	F4	F5	F6	F7	F8	F9	F10	F11	F12	E1	E2	E3	E4	E5	E6	E7	E8	E9	E10	E11	E12	D1	D2	D3	D4	D5	D6	D7	D8	D9	D10	D11	D12	C1	C2	C3	C4	C5	C6	C7	C8	C9	C10	C11	C12	B1
0	0.03225	0.03325	0.03625	0.03525	0.03525	0.03825	0.03625	0.03625	0.03525	0.03425	0.03025	0.02725	0.02025	0.01925	0.02025	0.02225	0.02225	0.02525	0.02825	0.02725	0.02625	0.02625	0.02425	0.01725	0.01125	0.01525	0.01625	0.01825	0.02125	0.01825	0.01425	0.01425	0.01325	0.01325	0.01525	0.01025	0.00625	0.00925	0.01125	0.01425	0.01525	0.01225	0.01325	0.00925	0.00925	0.00925	0.00925	0.00625	0.00125
4.66667	0.06575	0.06375	0.06375	0.06575	0.06475	0.06675	0.06475	0.06175	0.06175	0.06075	0.05375	0.05275	0.04575	0.04475	0.03975	0.04475	0.04275	0.04475	0.05075	0.04575	0.04375	0.04575	0.04175	0.03275	0.02575	0.03375	0.03375	0.03375	0.04075	0.03275	0.03275	0.02675	0.02475	0.02375	0.02775	0.01975	0.02075	0.01975	0.02275	0.02675	0.02575	0.02175	0.02575	0.02075	0.01875	0.01675	0.01775	0.01275	0.00875
18.7667	0.117333	0.109333	0.105333	0.109333	0.110333	0.111333	0.107333	0.103333	0.104333	0.105333	0.0973333	0.103333	0.0783333	0.0723333	0.0623333	0.0693333	0.0683333	0.0683333	0.0763333	0.0733333	0.0713333	0.0743333	0.0773333	0.0673333	0.0493333	0.0553333	0.0543333	0.0543333	0.0633333	0.0543333	0.0523333	0.0463333	0.0443333	0.0433333	0.0503333	0.0473333	0.0383333	0.0353333	0.0363333	0.0403333	0.0393333	0.0353333	0.0413333	0.0353333	0.0333333	0.0323333	0.0323333	0.0303333	0.0203333
27.0167	0.136333	0.130333	0.124333	0.128333	0.126333	0.130333	0.127333	0.122333	0.125333	0.123333	0.108333	0.112333	0.0853333	0.0853333	0.0743333	0.0813333	0.0813333	0.0843333	0.0933333	0.0873333	0.0843333	0.0873333	0.0833333	0.0763333	0.0553333	0.0633333	0.0673333	0.0643333	0.0773333	0.0653333	0.0643333	0.0563333	0.0543333	0.0533333	0.0593333	0.0543333	0.0423333	0.0413333	0.0443333	0.0483333	0.0473333	0.0433333	0.0493333	0.0423333	0.0393333	0.0393333	0.0403333	0.0353333	0.0253333
52.85	0.161083	0.149083	0.136083	0.138083	0.137083	0.141083	0.140083	0.135083	0.139083	0.141083	0.135083	0.135083	0.106083	0.0930833	0.0780833	0.0840833	0.0840833	0.0850833	0.0980833	0.0940833	0.0940833	0.0980833	0.102083	0.0920833	0.0660833	0.0720833	0.0710833	0.0730833	0.0870833	0.0760833	0.0730833	0.0660833	0.0640833	0.0600833	0.0700833	0.0690833	0.0520833	0.0490833	0.0480833	0.0550833	0.0540833	0.0500833	0.0580833	0.0510833	0.0480833	0.0460833	0.0480833	0.0480833	0.0300833
77.7333	0.175083	0.167083	0.157083	0.155083	0.152083	0.155083	0.154083	0.152083	0.148083	0.147083	0.133083	0.136083	0.124083	0.114083	0.0970833	0.105083	0.105083	0.105083	0.110083	0.107083	0.105083	0.104083	0.106083	0.0940833	0.0770833	0.0870833	0.0860833	0.0840833	0.0930833	0.0810833	0.0790833	0.0700833	0.0670833	0.0660833	0.0730833	0.0640833	0.0570833	0.0550833	0.0540833	0.0560833	0.0550833	0.0510833	0.0580833	0.0490833	0.0470833	0.0470833	0.0440833	0.0470833	0.0310833
99.1833	0.14475	0.14375	0.13475	0.13675	0.13475	0.14575	0.14175	0.13775	0.13875	0.14175	0.12775	0.12475	0.10275	0.09775	0.08775	0.09575	0.09475	0.09575	0.10175	0.09875	0.09975	0.09575	0.09975	0.09075	0.06275	0.07175	0.07375	0.07375	0.07975	0.07275	0.06875	0.06275	0.06075	0.05975	0.06775	0.06075	0.04375	0.04475	0.04375	0.04475	0.04975	0.04575	0.04975	0.04275	0.04175	0.04475	0.04275	0.04075	0.02175
121.85	0.137333	0.138333	0.135333	0.138333	0.137333	0.144333	0.141333	0.140333	0.141333	0.138333	0.131333	0.130333	0.102333	0.0953333	0.0893333	0.0953333	0.0963333	0.0973333	0.104333	0.103333	0.101333	0.0963333	0.102333	0.0963333	0.0683333	0.0743333	0.0753333	0.0753333	0.0813333	0.0733333	0.0703333	0.0663333	0.0623333	0.0603333	0.0683333	0.0663333	0.0483333	0.0513333	0.0493333	0.0513333	0.0533333	0.0483333	0.0523333	0.0453333	0.0453333	0.0433333	0.0473333	0.0483333	0.0293333
148.183	0.1375	0.1395	0.1365	0.1355	0.1335	0.1415	0.1365	0.1375	0.1375	0.1355	0.1255	0.1265	0.0995	0.0975	0.0895	0.0945	0.0965	0.0975	0.1025	0.0985	0.0985	0.0985	0.0985	0.0935	0.0685	0.0735	0.0765	0.0765	0.0805	0.0745	0.0705	0.0655	0.0615	0.0615	0.0685	0.0655	0.0465	0.0555	0.0475	0.0505	0.0505	0.0465	0.0505	0.0425	0.0425	0.0415	0.0475	0.0435	0.0265
171.833	0.136833	0.140833	0.132833	0.136833	0.135833	0.143833	0.137833	0.137833	0.140833	0.137833	0.134833	0.130833	0.102833	0.0938333	0.0868333	0.0958333	0.0988333	0.100833	0.107833	0.103833	0.102833	0.101833	0.104833	0.0968333	0.0698333	0.0738333	0.0748333	0.0778333	0.0848333	0.0788333	0.0768333	0.0708333	0.0668333	0.0658333	0.0728333	0.0678333	0.0488333	0.0508333	0.0518333	0.0538333	0.0578333	0.0538333	0.0568333	0.0508333	0.0488333	0.0468333	0.0478333	0.0468333	0.0298333
192.683	0.140083	0.140083	0.135083	0.134083	0.132083	0.141083	0.133083	0.136083	0.137083	0.135083	0.127083	0.126083	0.104083	0.101083	0.0900833	0.0960833	0.0960833	0.0950833	0.100083	0.100083	0.0960833	0.0960833	0.100083	0.0960833	0.0740833	0.0760833	0.0770833	0.0760833	0.0780833	0.0750833	0.0710833	0.0650833	0.0640833	0.0620833	0.0700833	0.0690833	0.0510833	0.0520833	0.0530833	0.0540833	0.0540833	0.0500833	0.0540833	0.0480833	0.0460833	0.0450833	0.0460833	0.0480833	0.0290833
[truncated: 23 more columns]

## Sheet: Fig Giii_left
SD	Density1						Density2						Density3						Density4						Density5						Density6
Time (h)	A1	A2	A3	A4	A5	A6	B1	B2	B3	B4	B5	B6	C1	C2	C3	C4	C5	C6	D1	D2	D3	D4	D5	D6	E1	E2	E3	E4	E5	E6	F1	F2	F3	F4	F5	F6
0	0.0275	0.0325	0.0325	0.0335	0.0325	0.0345	0.0225	0.0235	0.0265	0.0265	0.0245	0.0285	0.0165	0.0175	0.0225	0.0225	0.0205	0.0185	0.0075	0.0095	0.0125	0.0145	0.0175	0.0135	0.0025	0.0035	0.0045	0.0075	0.0075	0.0035	-0.0025	-0.0025	-0.0035	0.0015	-0.0005	-0.0015
5.16667	0.119167	0.127167	0.133167	0.133167	0.130167	0.134167	0.0811667	0.0841667	0.0891667	0.0881667	0.0861667	0.0891667	0.0541667	0.0531667	0.0591667	0.0591667	0.0561667	0.0551667	0.0311667	0.0271667	0.0321667	0.0341667	0.0341667	0.0281667	0.0131667	0.0101667	0.0111667	0.0121667	0.0111667	0.00816667	0.00216667	0.00116667	0.000166667	0.00416667	0.00216667	0.000166667
18.9667	0.857333	0.868333	0.861333	0.863333	0.862333	0.860333	0.836333	0.851333	0.851333	0.857333	0.855333	0.851333	0.774333	0.784333	0.804333	0.795333	0.793333	0.791333	0.626333	0.629333	0.652333	0.652333	0.648333	0.579333	0.184333	0.190333	0.207333	0.205333	0.207333	0.181333	0.00733333	0.00533333	0.00433333	0.00733333	0.00533333	0.00233333
27.0833	0.829333	0.845333	0.837333	0.844333	0.841333	0.846333	0.802333	0.821333	0.823333	0.825333	0.826333	0.836333	0.802333	0.809333	0.817333	0.819333	0.823333	0.822333	0.824333	0.826333	0.824333	0.832333	0.835333	0.780333	0.681333	0.702333	0.709333	0.707333	0.713333	0.694333	0.0723333	0.0763333	0.0703333	0.0683333	0.0563333	0.0383333
52.8333	0.835333	0.852333	0.841333	0.843333	0.842333	0.837333	0.806333	0.825333	0.831333	0.833333	0.832333	0.842333	0.795333	0.799333	0.806333	0.807333	0.808333	0.814333	0.795333	0.804333	0.801333	0.805333	0.807333	0.752333	0.791333	0.799333	0.798333	0.796333	0.801333	0.801333	0.792333	0.785333	0.789333	0.797333	0.792333	0.756333
77.6	0.7945	0.8145	0.8105	0.8185	0.8235	0.8245	0.7785	0.8025	0.8055	0.8155	0.8155	0.8455	0.7715	0.7815	0.7875	0.7855	0.7875	0.7925	0.7935	0.7975	0.7995	0.8045	0.8095	0.7475	0.7785	0.7875	0.7895	0.7895	0.7955	0.7935	0.7485	0.7455	0.7545	0.7685	0.7645	0.7285
99.1333	0.7545	0.7735	0.7685	0.7785	0.7855	0.7975	0.7195	0.7385	0.7405	0.7535	0.7565	0.8465	0.7325	0.7375	0.7455	0.7505	0.7615	0.7785	0.7475	0.7505	0.7555	0.7685	0.7825	0.7325	0.7665	0.7755	0.7735	0.7765	0.7855	0.7905	0.7545	0.7495	0.7515	0.7725	0.7625	0.7275
121.867	0.689833	0.715833	0.711833	0.719833	0.719833	0.729833	0.665833	0.687833	0.692833	0.699833	0.700833	0.810833	0.672833	0.676833	0.686833	0.683833	0.691833	0.705833	0.679833	0.678833	0.684833	0.690833	0.695833	0.648833	0.683833	0.690833	0.691833	0.697833	0.715833	0.733833	0.686833	0.678833	0.688833	0.718833	0.722833	0.699833
148.333	0.684	0.7	0.694	0.7	0.701	0.707	0.655	0.668	0.673	0.678	0.68	0.753	0.655	0.659	0.667	0.668	0.673	0.68	0.654	0.657	0.66	0.663	0.668	0.616	0.652	0.657	0.655	0.657	0.664	0.674	0.633	0.624	0.632	0.648	0.65	0.622
171.883	0.66	0.674	0.663	0.673	0.672	0.677	0.629	0.644	0.645	0.65	0.654	0.71	0.628	0.633	0.639	0.639	0.643	0.653	0.628	0.632	0.633	0.637	0.64	0.594	0.624	0.629	0.629	0.626	0.638	0.64	0.605	0.596	0.599	0.614	0.61	0.583
192.683	0.622833	0.646833	0.648833	0.656833	0.657833	0.667833	0.608833	0.627833	0.629833	0.633833	0.638833	0.693833	0.602833	0.611833	0.622833	0.624833	0.627833	0.637833	0.603833	0.609833	0.610833	0.621833	0.625833	0.575833	0.598833	0.605833	0.605833	0.604833	0.616833	0.617833	0.572833	0.567833	0.567833	0.588833	0.580833	0.550833

## Sheet: Fig Giii_right
sulfate-free medium	Density1						Density2						Density3						Density4						Density5						Density6
Time (h)	F7	F8	F9	F10	F11	F12	E7	E8	E9	E10	E11	E12	D7	D8	D9	D10	D11	D12	C7	C8	C9	C10	C11	C12	B7	B8	B9	B10	B11	B12	A7	A8	A9	A10	A11	A12
0	0.0343333	0.0383333	0.0343333	0.0343333	0.0423333	0.0353333	0.0283333	0.0253333	0.0223333	0.0243333	0.0203333	0.0253333	0.0203333	0.0163333	0.0133333	0.0133333	0.0123333	0.0143333	0.0163333	0.0123333	0.0103333	0.0103333	0.0103333	0.00833333	0.00533333	0.00633333	0.00533333	0.00433333	0.00233333	0.00433333	-0.000666667	0.00133333	0.00133333	0.000333333	0.00433333	-0.000666667
5.16667	0.0656667	0.0696667	0.0656667	0.0686667	0.0806667	0.0716667	0.0416667	0.0386667	0.0346667	0.0376667	0.0406667	0.0446667	0.0326667	0.0276667	0.0246667	0.0246667	0.0266667	0.0316667	0.0246667	0.0196667	0.0216667	0.0196667	0.0206667	0.0236667	0.00966667	0.0106667	0.0106667	0.0106667	0.00966667	0.0116667	0.00166667	0.00266667	0.00366667	0.00466667	0.00766667	0.00366667
18.9667	0.110333	0.106333	0.104333	0.109333	0.112333	0.106333	0.0713333	0.0663333	0.0623333	0.0653333	0.0653333	0.0713333	0.0503333	0.0453333	0.0443333	0.0453333	0.0473333	0.0483333	0.0343333	0.0293333	0.0313333	0.0303333	0.0303333	0.0343333	0.0153333	0.0173333	0.0163333	0.0163333	0.0153333	0.0173333	0.00233333	0.00433333	0.00533333	0.00533333	0.00833333	0.00533333
27.0833	0.169333	0.151333	0.145333	0.146333	0.145333	0.142333	0.115333	0.0963333	0.0893333	0.0933333	0.0873333	0.0913333	0.0803333	0.0663333	0.0613333	0.0633333	0.0633333	0.0623333	0.0543333	0.0443333	0.0453333	0.0453333	0.0433333	0.0453333	0.0253333	0.0253333	0.0243333	0.0233333	0.0213333	0.0223333	0.00733333	0.00933333	0.00933333	0.00933333	0.0123333	0.00833333
52.8333	0.211333	0.181333	0.175333	0.174333	0.171333	0.173333	0.158333	0.128333	0.122333	0.123333	0.119333	0.126333	0.132333	0.0883333	0.0813333	0.0823333	0.0833333	0.0833333	0.0983333	0.0543333	0.0533333	0.0503333	0.0503333	0.0543333	0.0483333	0.0283333	0.0283333	0.0253333	0.0233333	0.0263333	0.00633333	0.00833333	0.0103333	0.00933333	0.0123333	0.0103333
77.6	0.2155	0.1815	0.1805	0.1815	0.1795	0.1825	0.1725	0.1325	0.1265	0.1275	0.1235	0.1325	0.1435	0.0945	0.0875	0.0895	0.0935	0.0925	0.1155	0.0605	0.0595	0.0545	0.0555	0.0615	0.0705	0.0355	0.0315	0.0305	0.0275	0.0305	0.0065	0.0085	0.0095	0.0095	0.0115	0.0105
99.1333	0.2315	0.1935	0.1895	0.1885	0.1855	0.1875	0.1815	0.1395	0.1385	0.1385	0.1365	0.1415	0.1615	0.1025	0.0965	0.0985	0.0975	0.0985	0.1295	0.0715	0.0675	0.0645	0.0635	0.0685	0.0835	0.0405	0.0355	0.0335	0.0325	0.0335	0.0095	0.0115	0.0125	0.0115	0.0125	0.0115
121.867	0.232167	0.189167	0.181167	0.181167	0.182167	0.183167	0.180167	0.136167	0.133167	0.131167	0.130167	0.140167	0.158167	0.100167	0.0921667	0.0921667	0.0941667	0.0991667	0.128167	0.0671667	0.0641667	0.0621667	0.0611667	0.0671667	0.0851667	0.0381667	0.0331667	0.0321667	0.0311667	0.0331667	0.00916667	0.0101667	0.0151667	0.0111667	0.0121667	0.0181667
148.333	0.235667	0.192667	0.185667	0.183667	0.183667	0.181667	0.188667	0.142667	0.134667	0.135667	0.133667	0.143667	0.163667	0.104667	0.0936667	0.0936667	0.0956667	0.0986667	0.136667	0.0696667	0.0676667	0.0636667	0.0626667	0.0676667	0.0906667	0.0406667	0.0346667	0.0336667	0.0316667	0.0346667	0.0126667	0.0126667	0.0116667	0.0116667	0.0136667	0.0196667
171.883	0.230333	0.189333	0.183333	0.181333	0.181333	0.185333	0.184333	0.141333	0.135333	0.135333	0.131333	0.141333	0.165333	0.105333	0.0933333	0.0953333	0.0963333	0.100333	0.136333	0.0683333	0.0663333	0.0623333	0.0633333	0.0693333	0.0903333	0.0413333	0.0353333	0.0333333	0.0333333	0.0343333	0.0133333	0.0133333	0.0123333	0.0113333	0.0133333	0.0153333
192.683	0.235333	0.191333	0.184333	0.183333	0.187333	0.185333	0.189333	0.144333	0.136333	0.135333	0.133333	0.142333	0.170333	0.105333	0.0933333	0.0943333	0.0943333	0.0963333	0.137333	0.0683333	0.0673333	0.0663333	0.0623333	0.0683333	0.0903333	0.0423333	0.0353333	0.0343333	0.0333333	0.0353333	0.0123333	0.0133333	0.0133333	0.0123333	0.0143333	0.0153333
