# Supplementary material for: Collective production of hydrogen sulfide gas enables budding yeast lacking MET17 to overcome their metabolic defect
Source: PLoS Biol. 2023 Dec 7;21(12):e3002439. doi: 10.1371/journal.pbio.3002439 (PMC10729969; doi:10.1371/journal.pbio.3002439)
Supplement: S12 Data — (XLSX) [file pbio.3002439.s017.xlsx]

## Sheet: metadata
STRAINS	WY2538
BACKGROUND	RM11
PRECULTURE MEDIUM: SD+Met
EXPERIMENT MEDIUM: SD
SETUP	96-well plates, with parafilm
	150 ul culture volume per well
	6 starting cell densities, 11 replicate wells each
	OD at 600 nm was meaured in a plate reader periodically
DATA PROCESSING	For each plate, at each time point, blank reading has been subtracted from raw OD readings
	Wells with dust or condensation on the lid were excluded
	For plotting, all values below 0.001 were replaced by 0.001

## Sheet: Fig H
	Density 1											Density 2											Density 3											Density 4											Density 5
Time (h)	A1	A2	A3	A4	A5	A6	A7	A8	A9	A10	A11	B1	B2	B3	B4	B5	B6	B7	B8	B9	B10	B11	C1	C2	C3	C4	C5	C6	C7	C8	C9	C10	C11	D1	D2	D3	D4	D5	D6	D7	D8	D9	D10	D11	E1	E2	E3	E4	E5
0	0.105167	0.114167	0.107167	0.110167	0.108167	0.111167	0.120167	0.116167	0.113167	0.118167	0.113167	0.0511667	0.0491667	0.0491667	0.0511667	0.0491667	0.0471667	0.0471667	0.0481667	0.0521667	0.0521667	0.0511667	0.0331667	0.0401667	0.0371667	0.0411667	0.0341667	0.0381667	0.0381667	0.0381667	0.0311667	0.0331667	0.0331667	0.0271667	0.0251667	0.0271667	0.0281667	0.0271667	0.0261667	0.0261667	0.0261667	0.0301667	0.0251667	0.0271667	0.0141667	0.0121667	0.00916667	0.00816667	0.0191667
6.58333	0.0968333	0.109833	0.110833	0.111833	0.110833	0.119833	0.126833	0.122833	0.117833	0.121833	0.113833	0.0478333	0.0488333	0.0498333	0.0548333	0.0538333	0.0528333	0.0538333	0.0518333	0.0538333	0.0518333	0.0518333	0.0308333	0.0388333	0.0398333	0.0448333	0.0398333	0.0468333	0.0428333	0.0418333	0.0358333	0.0378333	0.0348333	0.0248333	0.0268333	0.0328333	0.0328333	0.0348333	0.0348333	0.0348333	0.0328333	0.0378333	0.0308333	0.0298333	0.0148333	0.0148333	0.0168333	0.0158333	0.0288333
22.8	0.13925	0.14725	0.14825	0.15125	0.14525	0.15325	0.16125	0.15625	0.14825	0.15525	0.14825	0.07925	0.07225	0.06925	0.07325	0.07125	0.06925	0.07025	0.07025	0.07425	0.07725	0.07425	0.04825	0.05425	0.05725	0.05625	0.04925	0.05325	0.04925	0.05425	0.04625	0.05025	0.04925	0.03225	0.03425	0.03525	0.03425	0.03525	0.03125	0.03125	0.03625	0.04125	0.03525	0.03925	0.02025	0.01825	0.01325	0.01225	0.02425
47.4	0.155333	0.161333	0.163333	0.167333	0.162333	0.172333	0.173333	0.172333	0.165333	0.170333	0.166333	0.0853333	0.0843333	0.0833333	0.0853333	0.0843333	0.0833333	0.0843333	0.0843333	0.0873333	0.0853333	0.0863333	0.0573333	0.0653333	0.0673333	0.0683333	0.0593333	0.0643333	0.0593333	0.0633333	0.0553333	0.0603333	0.0563333	0.0373333	0.0423333	0.0433333	0.0413333	0.0403333	0.0373333	0.0353333	0.0413333	0.0493333	0.0423333	0.0453333	0.0243333	0.0243333	0.0213333	0.0193333	0.0303333
75.7	0.158167	0.162167	0.164167	0.168167	0.166167	0.173167	0.174167	0.175167	0.168167	0.172167	0.174167	0.0941667	0.0901667	0.0901667	0.0901667	0.0901667	0.0891667	0.0881667	0.0881667	0.0921667	0.0921667	0.0941667	0.0621667	0.0711667	0.0711667	0.0721667	0.0621667	0.0651667	0.0601667	0.0661667	0.0581667	0.0651667	0.0631667	0.0381667	0.0421667	0.0431667	0.0411667	0.0401667	0.0361667	0.0351667	0.0401667	0.0501667	0.0431667	0.0481667	0.0281667	0.0211667	0.0171667	0.0151667	0.0301667
125.383	0.147083	0.159083	0.159083	0.165083	0.163083	0.170083	0.172083	0.172083	0.168083	0.171083	0.171083	0.0980833	0.0960833	0.0930833	0.0930833	0.0910833	0.0920833	0.0910833	0.0900833	0.0930833	0.0950833	0.0970833	0.0710833	0.0780833	0.0770833	0.0760833	0.0650833	0.0690833	0.0650833	0.0710833	0.0620833	0.0700833	0.0690833	0.0440833	0.0480833	0.0490833	0.0450833	0.0460833	0.0430833	0.0410833	0.0450833	0.0530833	0.0470833	0.0530833	0.0290833	0.0210833	0.0160833	0.0150833	0.0300833
169.75	0.132667	0.144667	0.153667	0.159667	0.161667	0.171667	0.174667	0.172667	0.167667	0.171667	0.171667	0.0966667	0.0966667	0.0956667	0.0976667	0.0956667	0.0956667	0.0936667	0.0946667	0.0976667	0.0976667	0.0976667	0.0726667	0.0806667	0.0806667	0.0816667	0.0706667	0.0716667	0.0686667	0.0756667	0.0666667	0.0736667	0.0706667	0.0476667	0.0536667	0.0546667	0.0506667	0.0486667	0.0466667	0.0446667	0.0496667	0.0576667	0.0526667	0.0536667	0.0316667	0.0236667	0.0206667	0.0176667	0.0376667
221.083	0.121417	0.137417	0.143417	0.152417	0.154417	0.162417	0.164417	0.164417	0.162417	0.165417	0.172417	0.0904167	0.0894167	0.0874167	0.0894167	0.0894167	0.0884167	0.0854167	0.0864167	0.0924167	0.0924167	0.0954167	0.0684167	0.0764167	0.0754167	0.0744167	0.0654167	0.0674167	0.0674167	0.0714167	0.0634167	0.0684167	0.0694167	0.0474167	0.0494167	0.0494167	0.0464167	0.0464167	0.0454167	0.0434167	0.0464167	0.0524167	0.0494167	0.0544167	0.0334167	0.0214167	0.0174167	0.0144167	0.0304167
314.817		0.128417	0.135417	0.148417	0.151417	0.159417	0.159417	0.159417	0.155417	0.159417	0.155417	0.0844167	0.0864167	0.0854167	0.0854167	0.0854167	0.0844167	0.0824167	0.0814167	0.0874167	0.0864167	0.0914167	0.0654167	0.0734167	0.0724167	0.0694167	0.0614167	0.0634167	0.0614167	0.0644167	0.0584167	0.0684167	0.0654167	0.0474167	0.0484167	0.0484167	0.0444167	0.0454167	0.0434167	0.0424167	0.0444167	0.0504167	0.0474167	0.0524167	0.0314167	0.0234167	0.0164167	0.0144167	0.0304167
388.167		0.1175	0.1335	0.1435	0.1525	0.1555	0.1605	0.1585	0.1565	0.1605	0.1495	0.0795	0.0855	0.0845	0.0875	0.0845	0.0835	0.0845	0.0815	0.0875	0.0865	0.0915	0.0635	0.0735	0.0745	0.0735	0.0655	0.0645	0.0645	0.0705	0.0605	0.0655	0.0645	0.0475	0.0485	0.0495	0.0485	0.0495	0.0475	0.0445	0.0475	0.0525	0.0495	0.0525	0.0455	0.0245	0.0175	0.0155	0.0325
[truncated: 17 more columns]
