# Supplementary material for: Collective production of hydrogen sulfide gas enables budding yeast lacking MET17 to overcome their metabolic defect
Source: PLoS Biol. 2023 Dec 7;21(12):e3002439. doi: 10.1371/journal.pbio.3002439 (PMC10729969; doi:10.1371/journal.pbio.3002439)
Supplement: S13 Data — (XLSX) [file pbio.3002439.s018.xlsx]

## Sheet: metadata
PANEL	Ii	Iii	Iiii	Iiv
TITLE	met17Δstr3Δ	met17Δicr7Δ	met17Δyll058wΔ	met17Δyhr112cΔ
STRAINS	WY2584	WY2587	WY2586	WY2585
BACKGROUND	S288C (BY)	S288C (BY)	S288C (BY)	S288C (BY)
PRECULTURE MEDIUM: SD+Met+Ura+His+Leu
EXPERIMENT MEDIUM: SD+Ura+His+Leu
SETUP	96-well plates, with parafilm
	150 ul culture volume per well
	6 starting cell densities, 12 replicate wells each
	OD at 600 nm was meaured in a plate reader periodically
DATA PROCESSING	For each plate, at each time point, blank reading has been subtracted from raw OD readings
	Wells with dust or condensation on the lid were excluded
	For plotting, all values below 0.001 were replaced by 0.001

## Sheet: Fig Ii
WY2587	Density 1												Density 2												Density 3												Density 4												Density 5
Time (h)	A1	A2	A3	A4	A5	A6	A7	A8	A9	A10	A11	A12	B1	B2	B3	B4	B5	B6	B7	B8	B9	B10	B11	B12	C1	C2	C3	C4	C5	C6	C7	C8	C9	C10	C11	C12	D1	D2	D3	D4	D5	D6	D7	D8	D9	D10	D11	D12	E1
0	0.0415	0.0455	0.0455	0.0425	0.0455	0.0405	0.0375	0.0455	0.0465	0.0465	0.0465	0.0465	0.0165	0.0185	0.0165	0.0175	0.0175	0.0175	0.0155	0.0175	0.0185	0.0175	0.0175	0.0175	0.0125	0.0135	0.0125	0.0125	0.0125	0.0095	0.0125	0.0125	0.0125	0.0115	0.0125	0.0135	0.0115	0.0075	0.0075	0.0075	0.0065	0.0055	0.0065	0.0065	0.0075	0.0065	0.0065	0.0065	0.0035
22.9667	0.258636	0.322636	0.268636	0.301636	0.285636	0.308636	0.280636	0.268636	0.257636	0.235636	0.229636	0.199636	0.114636	0.143636	0.100636	0.126636	0.124636	0.118636	0.119636	0.123636	0.121636	0.0896364	0.101636	0.0786364	0.0996364	0.115636	0.0836364	0.0936364	0.0876364	0.0836364	0.0846364	0.0866364	0.0976364	0.0776364	0.104636	0.0956364	0.0556364	0.0616364	0.0546364	0.0536364	0.0466364	0.0536364	0.0526364	0.0496364	0.0536364	0.0486364	0.0436364	0.0456364	0.0286364
44.3	0.654583	0.706583	0.686583	0.689583	0.688583	0.694583	0.697583	0.690583	0.689583	0.692583	0.679583	0.581583	0.609583	0.651583	0.624583	0.629583	0.626583	0.628583	0.637583	0.639583	0.639583	0.632583	0.624583	0.589583	0.595583	0.641583	0.630583	0.629583	0.622583	0.621583	0.624583	0.621583	0.624583	0.625583	0.622583	0.611583	0.569583	0.612583	0.593583	0.593583	0.594583	0.597583	0.596583	0.602583	0.605583	0.609583	0.594583	0.571583	0.542583
73.7167	0.623545	0.684545	0.663545	0.674545	0.680545	0.696545	0.704545	0.713545	0.713545	0.713545	0.692545	0.599545	0.587545	0.631545	0.702545	0.670545	0.657545	0.663545	0.670545	0.673545	0.674545	0.670545	0.661545	0.672545	0.662545	0.660545	0.661545	0.666545	0.666545	0.665545	0.663545	0.661545	0.657545	0.655545	0.657545	0.642545	0.597545	0.646545	0.630545	0.637545	0.638545	0.640545	0.631545	0.631545	0.638545	0.637545	0.627545	0.625545	0.584545
212.283	0.542455	0.587455	0.561455	0.571455	0.576455	0.598455	0.603455	0.609455	0.606455	0.610455	0.576455	0.612455	0.511455	0.563455	0.647455	0.596455	0.587455	0.597455	0.591455	0.587455	0.585455	0.588455	0.570455	0.547455	0.594455	0.594455	0.595455	0.594455	0.596455	0.593455	0.586455	0.586455	0.583455	0.578455	0.579455	0.538455	0.497455	0.578455	0.563455	0.569455	0.565455	0.565455	0.563455	0.556455	0.559455	0.560455	0.551455	0.522455	0.513455
[truncated: 23 more columns]

## Sheet: Fig Iii
WY2587	Density 1												Density 2												Density 3												Density 4												Density 5
Time (h)	A1	A2	A3	A4	A5	A6	A7	A8	A9	A10	A11	A12	B1	B2	B3	B4	B5	B6	B7	B8	B9	B10	B11	B12	C1	C2	C3	C4	C5	C6	C7	C8	C9	C10	C11	C12	D1	D2	D3	D4	D5	D6	D7	D8	D9	D10	D11	D12	E1
0	0.0533333	0.0443333	0.0443333	0.0513333	0.0403333	0.0473333	0.0503333	0.0513333	0.0533333	0.0533333	0.0493333	0.0493333	0.0153333	0.0163333	0.0153333	0.0183333	0.0123333	0.0143333	0.0153333	0.0173333	0.0153333	0.0143333	0.0183333	0.0213333	0.00833333	0.0103333	0.0113333	0.00733333	0.0103333	0.00933333	0.0103333	0.0103333	0.0103333	0.00933333	0.00933333	0.0143333	0.00433333	0.00433333	0.00633333	0.00533333	0.00733333	0.00733333	0.00733333	0.00633333	0.00633333	0.00633333	0.00633333	0.00733333	0.00133333
24.85	0.6788	0.6978	0.6978	0.7218	0.7268	0.7198	0.7158	0.7248	0.7168	0.7168	0.6868	0.6558	0.6308	0.6468	0.6508	0.6518	0.6458	0.6448	0.6598	0.6468	0.6418	0.6368	0.6328	0.3688	0.5938	0.6078	0.6088	0.6008	0.6058	0.6078	0.6088	0.6118	0.6078	0.6028	0.5888	0.5808	0.4678	0.4738	0.4848	0.4938	0.4778	0.4578	0.4718	0.4698	0.4718	0.4608	0.4458	0.4368	0.1078
46.1833	0.724	0.73	0.727	0.747	0.763	0.751	0.75	0.76	0.757	0.765	0.675	0.591	0.695	0.705	0.704	0.705	0.704	0.708	0.713	0.716	0.716	0.722	0.727	0.51	0.681	0.69	0.695	0.692	0.693	0.692	0.693	0.691	0.684	0.688	0.688	0.664	0.496	0.638	0.638	0.637	0.64	0.638	0.64	0.64	0.651	0.653	0.659	0.647	0.482
75.5667	0.761222	0.766222	0.758222	0.774222	0.779222	0.774222	0.775222	0.787222	0.782222	0.793222	0.641222	0.583222	0.753222	0.756222	0.755222	0.760222	0.760222	0.760222	0.766222	0.765222	0.762222	0.767222	0.771222	0.546222	0.745222	0.747222	0.744222	0.744222	0.741222	0.764222	0.779222	0.772222	0.782222	0.756222	0.748222	0.709222	0.525222	0.698222	0.696222	0.697222	0.699222	0.699222	0.702222	0.692222	0.716222	0.711222	0.718222	0.708222	0.518222
214.117	0.635	0.617	0.67	0.711	0.722	0.71	0.704	0.701	0.695	0.686	0.681		0.619	0.663	0.688	0.698	0.695	0.694	0.701	0.701	0.7	0.658	0.575	0.633	0.632	0.659	0.686	0.673	0.672	0.662	0.669	0.67	0.674	0.677	0.596	0.562	0.437	0.596	0.618	0.609	0.606	0.606	0.603	0.594	0.622	0.627	0.617	0.553	0.449
[truncated: 23 more columns]

## Sheet: Fig Iiii
WY2586	Density 1												Density 2												Density 3												Density 4												Density 5
Time (h)	A1	A2	A3	A4	A5	A6	A7	A8	A9	A10	A11	A12	B1	B2	B3	B4	B5	B6	B7	B8	B9	B10	B11	B12	C1	C2	C3	C4	C5	C6	C7	C8	C9	C10	C11	C12	D1	D2	D3	D4	D5	D6	D7	D8	D9	D10	D11	D12	E1
0	0.0399091	0.0399091	0.0399091	0.0419091	0.0399091	0.0359091	0.0409091	0.0389091	0.0409091	0.0419091	0.0399091	0.0389091	0.0159091	0.0159091	0.0169091	0.0149091	0.0169091	0.0169091	0.0159091	0.0169091	0.0169091	0.0159091	0.0159091	0.0159091	0.00990909	0.0109091	0.0109091	0.0119091	0.0119091	0.00990909	0.0109091	0.0119091	0.0109091	0.0109091	0.0109091	0.0119091	0.00590909	0.00790909	0.00690909	0.00690909	0.00690909	0.00590909	0.00690909	0.00690909	0.00690909	0.00790909	0.00690909	0.00590909	0.00290909
23.1167	0.146417	0.142417	0.128417	0.137417	0.133417	0.133417	0.149417	0.145417	0.150417	0.151417	0.154417	0.175417	0.0574167	0.0414167	0.0344167	0.0314167	0.0304167	0.0354167	0.0324167	0.0384167	0.0334167	0.0344167	0.0394167	0.0564167	0.0434167	0.0354167	0.0324167	0.0284167	0.0264167	0.0284167	0.0314167	0.0274167	0.0264167	0.0284167	0.0304167	0.0444167	0.0264167	0.0254167	0.0204167	0.0194167	0.0164167	0.0174167	0.0194167	0.0204167	0.0204167	0.0164167	0.0224167	0.0304167	0.0124167
44.45	0.183125	0.185125	0.178125	0.183125	0.173125	0.166125	0.185125	0.185125	0.187125	0.184125	0.178125	0.203125	0.067125	0.056125	0.051125	0.048125	0.044125	0.045125	0.045125	0.046125	0.043125	0.046125	0.054125	0.068125	0.050125	0.045125	0.041125	0.039125	0.037125	0.036125	0.040125	0.035125	0.036125	0.039125	0.040125	0.054125	0.030125	0.030125	0.025125	0.025125	0.020125	0.022125	0.023125	0.023125	0.023125	0.018125	0.024125	0.032125	0.016125
73.85	0.17525	0.18925	0.16625	0.16825	0.16225	0.15325	0.15925	0.16325	0.18825	0.19725	0.20625	0.23025	0.07325	0.06325	0.05825	0.05625	0.05325	0.05125	0.05425	0.05425	0.05225	0.05625	0.06325	0.07925	0.05725	0.05425	0.04925	0.04625	0.04225	0.04225	0.04625	0.04125	0.04325	0.04425	0.04625	0.06025	0.03325	0.03325	0.02825	0.02725	0.02425	0.02425	0.02625	0.02725	0.02425	0.02225	0.02725	0.03525	0.01725
212.4		0.227667	0.186667	0.182667	0.176667	0.177667	0.181667	0.182667	0.187667	0.196667	0.196667	0.205667	0.114667	0.0626667	0.0586667	0.0556667	0.0506667	0.0506667	0.0516667	0.0516667	0.0516667	0.0536667	0.0566667	0.0706667	0.0476667	0.0586667	0.0586667	0.0566667	0.0526667	0.0496667	0.0506667	0.0466667	0.0506667	0.0496667	0.0446667	0.0576667	0.0236667	0.0366667	0.0356667	0.0356667	0.0296667	0.0326667	0.0326667	0.0336667	0.0326667	0.0296667	0.0356667	0.0396667	0.0116667
[truncated: 23 more columns]

## Sheet: Fig Iiv
WY2585	Density 1												Density 2												Density 3												Density 4												Density 5
Time (h)	A1	A2	A3	A4	A5	A6	A7	A8	A9	A10	A11	A12	B1	B2	B3	B4	B5	B6	B7	B8	B9	B10	B11	B12	C1	C2	C3	C4	C5	C6	C7	C8	C9	C10	C11	C12	D1	D2	D3	D4	D5	D6	D7	D8	D9	D10	D11	D12	E1
0	0.04725	0.04525	0.04625	0.04625	0.04725	0.04425	0.04625	0.04625	0.04525	0.04525	0.04525	0.04525	0.01625	0.01725	0.01525	0.01725	0.01625	0.01525	0.01825	0.01825	0.01725	0.01625	0.01525	0.01625	0.01225	0.01225	0.01125	0.01125	0.01225	0.00925	0.01225	0.01425	0.01225	0.01025	0.01225	0.01225	0.00725	0.00725	0.00725	0.00725	0.00725	0.00825	0.00725	0.00725	0.00925	0.00725	0.00725	0.00625	0.00225
24.7667	0.6429	0.6289	0.6299	0.6339	0.6329	0.6299	0.6259	0.6289	0.6329	0.6319	0.5189	0.6439	0.5669	0.5719	0.5709	0.5789	0.5819	0.5669	0.5729	0.5799	0.5909	0.5869	0.5949	0.5149	0.5469	0.5619	0.5719	0.5749	0.5719	0.5659	0.5639	0.5669	0.5709	0.5719	0.5679	0.5589	0.5229	0.5309	0.5469	0.5449	0.5369	0.5429	0.5419	0.5449	0.5519	0.5529	0.5529	0.5379	0.4609
46.0667	0.6531	0.6491	0.6521	0.6631	0.6651	0.6741	0.6691	0.6691	0.6811	0.6861	0.5581	0.6961	0.6271	0.6251	0.6261	0.6341	0.6381	0.6281	0.6311	0.6391	0.6521	0.6541	0.6361	0.4421	0.6181	0.6241	0.6371	0.6341	0.6371	0.6251	0.6291	0.6311	0.6341	0.6321	0.6051	0.5781	0.5981	0.5991	0.6171	0.6061	0.5991	0.6101	0.6131	0.6161	0.6201	0.6251	0.6181	0.5771	0.5791
75.4667	0.662	0.672	0.692	0.71	0.713	0.713	0.718	0.713	0.581	0.587	0.592	0.72	0.616	0.646	0.655	0.677	0.678	0.67	0.676	0.681	0.693	0.463	0.658	0.455	0.607	0.646	0.666	0.673	0.674	0.664	0.667	0.668	0.671	0.657	0.637	0.538	0.576	0.595	0.646	0.649	0.646	0.652	0.654	0.653	0.661	0.659	0.641	0.601	0.566
214.033	0.63575	0.59275	0.63475	0.63875	0.63975	0.64075	0.64975	0.65075	0.51875	0.52975	0.53975	0.61975	0.60275	0.60375	0.60275	0.60775	0.61275	0.60575	0.61175	0.61875	0.61775	0.38875	0.59075	0.46175	0.58875	0.60575	0.61675	0.60975	0.60875	0.60475	0.61075	0.60675	0.60775	0.58775	0.50375	0.51775	0.56275	0.57475	0.58975	0.58175	0.58175	0.58975	0.59075	0.59375	0.60075	0.59875	0.61375	0.53375	0.55475
[truncated: 23 more columns]
