# Supplementary material for: Collective production of hydrogen sulfide gas enables budding yeast lacking MET17 to overcome their metabolic defect
Source: PLoS Biol. 2023 Dec 7;21(12):e3002439. doi: 10.1371/journal.pbio.3002439 (PMC10729969; doi:10.1371/journal.pbio.3002439)
Supplement: S14 Data — (XLSX) [file pbio.3002439.s019.xlsx]

## Sheet: metadata
PANELS	left	right
TITLE	met17Δ	met17Δyll058wΔ
STRAINS	WY2590	WY2595
BACKGROUND	S288C	S288C
PLATE WELLS	columns 1-6	columns 7-12
PRECULTURE MEDIUM: SD+Met
EXPERIMENT MEDIUM: SD
SETUP	single 96-well plate with both strains, with parafilm
	150 ul culture volume per well
	6 starting cell densities, 6 replicate wells for each strain
	Same experiment as Fig 2C
	OD at 600nm measured periodically on a plate reader
DATA PROCESSING	For each plate, at each time point, blank reading has been subtracted from raw OD readings
	Wells with dust or condensation on the lid were excluded
	For plotting, all values below 0.001 were replaced by 0.001

## Sheet: Fig J
	WY2590_Density1						WY2590_Density2						WY2590_Density3						WY2590_Density4						WY2590_Density5						WY2590_Density6						WY2595_Density1						WY2595_Density2						WY2595_Density3
Time (h)	A1	A2	A3	A4	A5	A6	B1	B2	B3	B4	B5	B6	C1	C2	C3	C4	C5	C6	D1	D2	D3	D4	D5	D6	E1	E2	E3	E4	E5	E6	F1	F2	F3	F4	F5	F6	F7	F8	F9	F10	F11	F12	E7	E8	E9	E10	E11	E12	D7
0	0.0645	0.0625	0.0615	0.0635	0.0655	0.0615	0.0275	0.0295	0.0285	0.0295	0.0315	0.0305	0.0125	0.0135	0.0125	0.0115	0.0135	0.0135	0.0055	0.0055	0.0045	0.0045	0.0055	0.0055	0.0015	0.0015	0.0025	0.0015	0.0005	0.0005	0.0015	0.0005	0.0005	0.0015	0.0015	0.0015	0.0935	0.0955	0.0965	0.0965	0.0925	0.0985	0.0435	0.0445	0.0485	0.0405	0.0435	0.0505	0.0225
6.45	0.169	0.176	0.173	0.173	0.183	0.17	0.052	0.057	0.05	0.051	0.06	0.053	0.018	0.02	0.019	0.02	0.026	0.041	0.009	0.01	0.007	0.006	0.009	0.019	0.008	0.011	0.006	0.005	-0.001	0.002	0.012	0.013	0.007	0.003	0.002	0	0.188	0.193	0.19	0.191	0.19	0.19	0.086	0.085	0.089	0.078	0.083	0.125	0.039
21.8833	0.905917	0.933917	0.923917	0.937917	0.969917	0.939917	0.489917	0.562917	0.592917	0.581917	0.579917	0.573917	0.0549167	0.0709167	0.0799167	0.0809167	0.0839167	0.0789167	0.00891667	0.00891667	0.00791667	0.00991667	0.0109167	0.0119167	0.00491667	0.00191667	0.00191667	0.00291667	0.00191667	0.00191667	0.00391667	0.00191667	0.000916667	0.000916667	0.00391667	0.00191667	0.250917	0.250917	0.267917	0.252917	0.254917	0.251917	0.105917	0.107917	0.110917	0.102917	0.100917	0.120917	0.0419167
51.25	0.954333	0.980333	0.972333	0.990333	1.02333	0.990333	0.941333	0.953333	0.961333	0.956333	0.958333	0.964333	0.891333	0.908333	0.927333	0.925333	0.926333	0.929333	0.688333	0.829333	0.844333	0.861333	0.850333	0.793333	0.0313333	0.0343333	0.0233333	0.0243333	0.0203333	0.0153333	0.00333333	0.00233333	0.00133333	0.00533333	0.00433333	0.00133333	0.300333	0.293333	0.300333	0.301333	0.299333	0.297333	0.141333	0.139333	0.146333	0.139333	0.140333	0.155333	0.0543333
71.3833	0.950833	0.882833	1.01683	0.833833	0.963833	1.00883	0.984833	0.949833	1.00483	1.03083	1.03683	1.03783	0.989833	0.994833	1.03883	1.03983	1.04783	1.05183	0.928833	0.974833	0.983833	0.997833	1.00183	0.998833	0.577833	0.966833	0.832833	0.855833	0.756833	0.588833	0.00283333	0.00183333	0.000833333	0.000833333	0.00383333	0.000833333	0.331833	0.325833	0.332833	0.336833	0.334833	0.311833	0.146833	0.145833	0.156833	0.145833	0.152833	0.168833	0.0628333
100.3	0.865417	0.790417	0.857417	0.683417	0.843417	0.866417	0.823417	0.779417	0.767417	0.849417	0.854417	0.856417	0.817417	0.831417	0.837417	0.832417	0.838417	0.850417	0.798417	0.819417	0.824417	0.828417	0.837417	0.850417	0.810417	0.913417	0.875417	0.887417	0.882417	0.889417	0.00241667	0.00141667	0.00141667	0.00241667	0.00441667	0.00141667	0.284417	0.287417	0.294417	0.294417	0.299417	0.282417	0.157417	0.156417	0.166417	0.158417	0.156417	0.167417	0.0684167
[truncated: 23 more columns]
