# Supplementary material for: Collective production of hydrogen sulfide gas enables budding yeast lacking MET17 to overcome their metabolic defect
Source: PLoS Biol. 2023 Dec 7;21(12):e3002439. doi: 10.1371/journal.pbio.3002439 (PMC10729969; doi:10.1371/journal.pbio.3002439)
Supplement: S15 Data — (XLSX) [file pbio.3002439.s020.xlsx]

## Sheet: metadata
STRAINS	S288C	wildtype	WY1364, WY1376, WY1377
	RM11	hsu1Δ	WY2608, WY2612, WY2637
	S288C	wildtype	WY1810, WY1870
	RM11	hsu1Δ	WY2640, WY2643, WY2652
PRECULTURE MEDIUM: SD
EXPERIMENT MEDIUM: SD
SETUP	13 mm glass tube, no parafilm
	3 ml culture volumes
	cells were grown to exponential phase and OD (600nm) was measured periodically
	Growth rate was calculated as slope of natural log of at least 3 consecutive OD measurements (from exponential phase only)
DATA PROCESSING	Student's t-test was performed on excel (two-tailed, paired over datapoints from the same day)
	Data was plotted with jitter on X-axis to see individual datapoints

## Sheet: Fig K
exponential growth rate (/h)								T-test, two-tailed, paired
S288C				RM11
wildtype		hsu1Δ		wildtype		hsu1Δ		p-value
strain	growth rate(/h)	strain	growth rate(/h)	strain	growth rate(/h)	strain	growth rate(/h)	S288C	RM11
WY1376	0.299661	WY2608	0.332527	WY1870	0.518633	WY2643	0.444802	0.193729	0.832841
WY1377	0.342561	WY2637	0.366334	WY1810	0.481636	WY2640	0.52635
WY1377	0.300439	WY2637	0.301152	WY1810	0.435538	WY2640	0.436861
WY1377	0.361053	WY2637	0.372352	WY1810	0.429818	WY2640	0.4211
WY1364	0.352659	WY2612	0.330244	WY1810	0.391382	WY2640	0.413695
WY1364	0.327066	WY2637	0.359821	WY1870	0.502283	WY2652	0.494692
