# Supplementary material for: Collective production of hydrogen sulfide gas enables budding yeast lacking MET17 to overcome their metabolic defect
Source: PLoS Biol. 2023 Dec 7;21(12):e3002439. doi: 10.1371/journal.pbio.3002439 (PMC10729969; doi:10.1371/journal.pbio.3002439)
Supplement: S16 Data — (XLSX) [file pbio.3002439.s021.xlsx]

## Sheet: metadata
Data from competition assays in sulfur starvation medium
STRAINS	Fig Li	S288C: WY1364, WY1377, WY2612, WY2637; RM11: WY2643, WY1870
	Fig Lii	S288C: WY1377, WY2637
	Fig Liii	S288C: WY1377, WY2637
	Fig Liv	RM11: WY2643, WY1870
PRECULTURE MEDIUM: SD
EXPERIMENT MEDIUM: Sulfur starvation medium (sulfate-free)
SETUP	13 mm glass tubes, without parafilm
	3 ml culture with 1:1 ratio of strains
	3 technical replicates per experiment
	Fig Li	Summary of experiments, inlcuding those used to generate panels B-D
	Fig Lii-iii	Experiment where each co-culture was analyzed by flow cytometry alone
	Fig Liv	Experiment where each co-culture was simultaneously analyzed by flow cytometry and colony counting

## Sheet: Fig Li
	Growth rate difference [hsu1Δ-wildtype] (/h)
X-axis label ->	Colony counting	FACS	FACS with swapped fluorophores	FACS RM11
	-0.00029146	-0.00209583	0.00200638	0.00305244
		-0.00294645	0.00311124	0.00197015
	-0.00988139	-0.00388572	0.00263535	0.00210832
STRAINS	S288C	S288C	S288C	RM11
hsu1Δ	WY2637	WY2637	WY2612	WY2643
wildtype	WY1377	WY1377	WY1364	WY1870

## Sheet: Fig Lii
	Normalized ratio hsu1Δ:wildtype
	Flow cytometry			Colony counting
Time (h)	replicate 1	replicate 2	replicate 3	replicate 1	replicate 2	replicate 3
0	1	1	1	1	1	1
3.98333	0.97872	0.968869	0.964108	1.03537	1.3339	1.31945
8.76667	0.981032	0.973357	0.965307	0.999565		0.93432
24.55	0.993366	0.981775	0.968516	1.00638	1.26641	0.961174
48.5	0.991927	0.979551	0.984784	0.898272	1.10356	1.07466
101.033	0.993704	0.983288	0.990003	1.30246	1.22284	0.915715

## Sheet: Fig Liii
	Cell density (/ml) calculated from flow cytometry
	replicate 1	replicate 2	replicate 3	replicate 1	replicate 2	replicate 3
Time(h)	hsu1Δ	hsu1Δ	hsu1Δ	wildtype	wildtype	wildtype
0	5.60833e+06	6.28959e+06	5.97532e+06	5.2926e+06	5.8e+06	5.67864e+06
3.98333	7.42586e+06	7.73641e+06	8.06787e+06	7.14954e+06	7.34529e+06	7.92838e+06
8.76667	6.39988e+06	6.67277e+06	6.84719e+06	6.23201e+06	6.38871e+06	6.80134e+06
24.55	7.36614e+06	7.64101e+06	7.63321e+06	7.11978e+06	7.27525e+06	7.59762e+06
48.5	7.30381e+06	7.37823e+06	8.62943e+06	6.96358e+06	6.9549e+06	8.33954e+06
101.033	7.99909e+06	6.65356e+06	8.12447e+06	7.61258e+06	6.25144e+06	7.80978e+06

## Sheet: Fig Liv_left
	Ratio hsu1Δ:wildtype			Normalized ratio hsu1Δ:wildtype
Time(h)	replicate 1	replicate 2	replicate 3	replicate 1	replicate 2	replicate 3
0	0.961163	0.958837	0.99465	1	1	1
2	0.997456	0.950832	0.99155	1.03776	0.991651	0.996883
4.28333	0.99345	0.95462	0.98091	1.03359	0.995602	0.986186
6.16667	0.986088	0.973342	1.0043	1.02593	1.01513	1.0097
8.1	0.997128	0.967044	1.01061	1.03742	1.00856	1.01604

## Sheet: Fig Liv_right
	Cell density (/ml) calculated from flow cytometry
	replicate 1	replicate 2	replicate 3	replicate 1	replicate 2	replicate 3
Time(h)	wildtype	wildtype	wildtype	hsu1Δ	hsu1Δ	hsu1Δ
0	834841	814800	837266	802626	781381	832834
2	6.75258e+06	7.61709e+06	7.32964e+06	6.73526e+06	7.24149e+06	7.26768e+06
4.28333	2.71067e+06	2.65731e+06	2.74272e+06	2.69313e+06	2.53723e+06	2.69033e+06
6.16667	4.89225e+06	5.18881e+06	4.89367e+06	4.82418e+06	5.04884e+06	4.91509e+06
8.1	6.56213e+06	6.57041e+06	6.56384e+06	6.54815e+06	6.35569e+06	6.63466e+06
