# Supplementary material for: Collective production of hydrogen sulfide gas enables budding yeast lacking MET17 to overcome their metabolic defect
Source: PLoS Biol. 2023 Dec 7;21(12):e3002439. doi: 10.1371/journal.pbio.3002439 (PMC10729969; doi:10.1371/journal.pbio.3002439)
Supplement: S17 Data — (XLSX) [file pbio.3002439.s022.xlsx]

## Sheet: metadata
STRAINS	Fig Mi	upper panel: WY2601; lower panel: WY2597
	Fig Mii	both panels: WY1364, WY2637
	Fig Miii	WY1870, WY2640
PRECULTURE MEDIUM: SD
EXPERIMENT MEDIUM: SD supplemented with different concentrations of sodium sulfide (Na2S)
SETUP	13 mm glass tubes, with parafilm
	2.5-ml monocultures of each strain
	Technical replicates: 3 for Figs Mi and Miii, 1 for Fig Mii
	OD at 600nm was measured for all experiments
	In addition, flow cytometry was used to measure population fold change in Fig Mii right panel

## Sheet: Fig Mi_upper
	wildtype (WY2601)
Na2S (uM) ->	0	0	0	0.6	0.6	0.6	1.2	1.2	1.2	2.4	2.4	2.4	3.6	3.6	3.6
Time (h)	OD	OD	OD	OD	OD	OD	OD	OD	OD	OD	OD	OD	OD	OD	OD
0	0.0063	0.0063	0.0063	0.0063	0.0063	0.0063	0.0063	0.0063	0.0063	0.0063	0.0063	0.0063	0.0063	0.0063	0.0063
7.3	0.1151	0.1152	0.1152	0.0154	0.0168	0.0151	0.0098	0.0105	0.0097	0.0452	0.0391	0.0375	0.102	0.0737	0.062
25.35	1.4137	1.4088	1.4059	0.5945	1.0062	0.4518	0.0098	0.0098	0.0082	0.0114	0.0101	0.0099	0.0113	0.0264	0.0215
53.7667	1.4205	1.4148	1.4171	1.3653	1.4316	1.3662	0.0078	0.0103	0.0132	0.0129	0.0103	0.0199	0.0143	0.013	0.0129
75.7167	1.423	1.42	1.4101	1.3629	1.4663	1.4062	0.0071	0.0229	0.0095	0.0141	0.0091	0.0156	0.0181	0.0164	0.0137
100.617	1.4134	1.4348	1.4126	1.3863	1.5264	1.409	0.0057	0.2501	0.0047	0.0139	0.004	0.0152	0.0167	0.0117	0.0098
122.183	1.4203	1.4194	1.4111	1.4059	1.493	1.4054	0.0061	1.2437	0.0037	0.0163	0.0058	0.0159	0.018	0.0153	0.0112

## Sheet: Fig Mi_lower
	hsu1Δ (2597)
Na2S (uM) ->	0	0	0	0.6	0.6	0.6	1.2	1.2	1.2	2.4	2.4	2.4	3.6	3.6	3.6
Time (h)	OD	OD	OD	OD	OD	OD	OD	OD	OD	OD	OD	OD	OD	OD	OD
0	0.0074	0.0074	0.0074	0.0074	0.0074	0.0074	0.0074	0.0074	0.0074	0.0074	0.0074	0.0074	0.0074	0.0074	0.0074
7.3	0.1028	0.1032	0.1023	0.0127	0.0151	0.0176	0.008	0.0091	0.0104	0.0474	0.0523	0.0657	0.0683	0.1241	0.0721
25.35	1.412	1.4058	1.4127	0.5918	0.5744	1.4351	0.0108	0.0086	0.0192	0.0076	0.009	0.0104	0.0121	0.0118	0.0136
53.7667	1.4133	1.4053	1.4194	1.3452	1.3566	1.4381	0.0172	0.0101	0.1354	0.0097	0.0162	0.0128	0.0181	0.0169	0.0215
75.7167	1.4193	1.4042	1.4182	1.3349	1.3672	1.4484	0.0822	0.0093	0.8856	0.0187	0.0202	0.0147	0.018	0.021	0.0168
100.617	1.4085	1.4049	1.4193	1.3448	1.3599	1.4557	0.8596	0.0065	1.1374	0.007	0.017	0.0173	0.0193	0.0162	0.0168
122.183	1.4161	1.3919	1.409	1.3263	1.3627	1.464	1.2339	0.0074	1.1846	0.008	0.0113	0.0193	0.0177	0.0166	0.0236

## Sheet: Fig Mii
left panel				right panel
	Growth rate (/h)				Population fold change
Na2S conc. (mM)	WT (WY1364)	hsu1Δ (WY2637)		Na2S conc. (mM)	WT (WY1364)	hsu1Δ (WY2637)
0	0.301313	0.290308		0	20.2713	14.4489
0.05	0.276395	0.266632		0.05	13.503	17.0455
0.2	0.230543	0.22873		0.2	18.2053	17.7666
0.6	0.156437	0.149172		0.6	14.469	15.9268
1.8	0.110026	0.108911		1.8	8.38853	8.74932
3.6	0.0672413	0.0575136		3.6	0.90964	0.848067

## Sheet: Fig Miii
datapoints				dotted line
	Growth rate (/h)				Mean growth rate (/h)
Na2S conc. (mM)	WT (WY1870)	hsu1Δ (WY2640)		Na2S conc. (mM)	WT (WY1870)	hsu1Δ (WY2640)
0	0.394618	0.401912		0	0.393236	0.399343
0	0.393649	0.403323		0.6	0.193103	0.19676
0	0.391441	0.392794		1.8	0.119769	0.12033
0.6	0.20438	0.206455		3.6	0.0854604	0.0829504
0.6	0.181575	0.178233
0.6	0.193355	0.205593
1.8	0.115229	0.112531
1.8	0.118939	0.125622
1.8	0.12514	0.122836
3.6	0.0862912	0.0872685
3.6	0.084142	0.0765216
3.6	0.0859481	0.0850612
