# Supplementary material for: Collective production of hydrogen sulfide gas enables budding yeast lacking MET17 to overcome their metabolic defect
Source: PLoS Biol. 2023 Dec 7;21(12):e3002439. doi: 10.1371/journal.pbio.3002439 (PMC10729969; doi:10.1371/journal.pbio.3002439)
Supplement: S18 Data — (XLSX) [file pbio.3002439.s023.xlsx]

## Sheet: metadata
STRAINS	Fig Ni	WY2652, WY1870, WY2640, WY1810
	Fig Nii	WY1870, WY2640
PRECULTURE MEDIUM: SD
EXPERIMENT MEDIUM: SD supplemented with different concentration of cadmium sulfate
SETUP	13 mm glass tubes, without parafilm
	3 ml monocultures in SFig14B and 3 ml co-culture with 1:1 ratio of strains in SFig14A
	3 technical replicates per experiment
	Fig Ni	Flow cytometry used to measure ratio of the two genotypes in each co-culture
	Fig Nii	OD at 600 nm was measured periodically and 4 consecutive measurements were used to calculate growth rate

## Sheet: Fig Ni
	Growth rate difference [hsu1Δ-wildtype] (/h)
X-axis label ->	mCherry on wildtype	mCherry on hsu1Δ
	0.0276191	-0.0287843
	0.027644	-0.0221831
	0.0269732	-0.0216253
STRAINS	RM11	RM11
hsu1Δ	WY2652	WY2640
wildtype	WY1870	WY1810

## Sheet: Fig Nii
datapoints				dotted line
	Growth rate (/h)				Mean growth rate (/h)
Cadmium conc. (µM)	WT (WY1870)	hsu1Δ (WY2640)		Cadmium conc. (µM)	WT (WY1870)	hsu1Δ (WY2640)
0	0.383178	0.387875		0	0.387194	0.387006
0	0.390558	0.393454		20	0.287987	0.288047
0	0.387846	0.379689		40	0.261002	0.265708
20	0.284037	0.284237		60	0.216888	0.232067
20	0.287145	0.291993
20	0.292779	0.287909
40	0.259303	0.271166
40	0.269134	0.264022
40	0.25457	0.261938
60	0.222478	0.227574
60	0.205451	0.23141
60	0.222736	0.237217
