# Supplementary material for: Collective production of hydrogen sulfide gas enables budding yeast lacking MET17 to overcome their metabolic defect
Source: PLoS Biol. 2023 Dec 7;21(12):e3002439. doi: 10.1371/journal.pbio.3002439 (PMC10729969; doi:10.1371/journal.pbio.3002439)
Supplement: S19 Data — (XLSX) [file pbio.3002439.s024.xlsx]

## Sheet: metadata
STRAINS	RM11	WY1870, WY2639
	S288C	WY2601, WY2597
PRECULTURE MEDIUM: SD
PRESTARVATION CONDITION: sulfur starvation (sulfate-free) medium for 24 hours
EXPERIMENT MEDIUM: sulfur starvation (sulfate-free) medium supplemented with either 20 mg/l (134 µM) methionine or 200 µM S-methylmethionine (SMM)
SETUP	13 mm glass tubes, without parafilm
	3 ml monocultures of each strain
	3 technical replicates per experiment
	OD at 600 nm was measured periodically and at least 3 consecutive measurements were used to calculate exponential growth rate
DATA PROCESSING	Student's t-test (two-tailed, equal variance) were performed using Excel

## Sheet: Fig O
plot data									p-value from two-tailed t-test
RM11				S288C					RM11		S288C
methionine		SMM		methionine		SMM			methionine	SMM	methionine	SMM
WT (WY1870)	hsu1Δ (WY2639)	WT (WY1870)	hsu1Δ (WY2639)	WT (WY2601)	hsu1Δ (WY2597)	WT (WY2601)	hsu1Δ (WY2597)		0.392019	0.135602	0.18472	0.46208
0.440673	0.425638	0.289131	0.284001	0.352769	0.371281	0.190811	0.195194
0.447281	0.431989	0.287183	0.279057	0.365469	0.366892	0.203359	0.256
0.41925	0.424308	0.284808	0.264401	0.360416	0.362213	0.19378	0.189462
