# Supplementary material for: Collective production of hydrogen sulfide gas enables budding yeast lacking MET17 to overcome their metabolic defect
Source: PLoS Biol. 2023 Dec 7;21(12):e3002439. doi: 10.1371/journal.pbio.3002439 (PMC10729969; doi:10.1371/journal.pbio.3002439)
Supplement: S20 Data — (XLSX) [file pbio.3002439.s025.xlsx]

## Sheet: metadata
STRAINS		RM11
		wildtype	hsu1Δ
	upper panels	WY1870	WY2652
	lower panels	WY1810	WY2640
PANELS	left	middle	right
PRECULTURE MEDIUM:	SD	Sulfur starvation (sulfate-free) medium + methionine	Sulfur starvation (sulfate-free) medium + SMM
EXPERIMENT MEDIUM	SD	Sulfur starvation (sulfate-free) medium + methionine	Sulfur starvation (sulfate-free) medium + SMM
SETUP	13 mm glass tubes, without parafilm
	3 ml culture with 1:1 ratio of strains
	3 technical replicates per experiment
	methionine concentration was 20 mg/l (134 µM); S-methylmethionine (SMM) concentration was 200 µM
	Ratio of genotypes in each co-culture was determined by flow cytometry
NOTES	Plot data is depicted in bold text on each sheet
	Data from the same pair of experiments is depicted in Fig 4E

## Sheet: Fig P_left
SD medium (left panel)
upper panel								lower panel
	Ratio hsu1Δ:wildtype			Normalized ratio hsu1Δ:wildtype					Ratio hsu1Δ:wildtype			Normalized ratio hsu1Δ:wildtype
Time (h)	replicate 1	replicate 2	replicate 3	replicate 1	replicate 2	replicate 3		Time (h)	replicate 1	replicate 2	replicate 3	replicate 1	replicate 2	replicate 3
0.233333	1.0253	0.963881	0.975198	1	1	1		0	1.08384	1.15592	1.09084	1	1	1
1.88333	1.01357	0.957986	0.978201	0.988555	0.993884	1.00308		2.01667	1.0576	1.12479	1.06311	0.975795	0.973066	0.974582
3.91667	1.03541	0.996445	1.00351	1.00986	1.03378	1.02903		4.05	1.08595	1.16141	1.10442	1.00196	1.00475	1.01245
5.83333	1.04283	0.999797	1.02792	1.01709	1.03726	1.05406		6.23333	1.13007	1.24004	1.14468	1.04266	1.07277	1.04935
7.96667	1.05088	0.988145	1.01847	1.02494	1.02517	1.04437		8.06667	1.14147	1.29625	1.22835	1.05318	1.1214	1.12606

## Sheet: Fig P_middle
methione-supplemented sulfate-free medium (middle panel)
upper panel								lower panel
	Ratio hsu1Δ:wildtype			Normalized ratio hsu1Δ:wildtype					Ratio hsu1Δ:wildtype			Normalized ratio hsu1Δ:wildtype
Time (h)	replicate 1	replicate 2	replicate 3	replicate 1	replicate 2	replicate 3		Time (h)	replicate 1	replicate 2	replicate 3	replicate 1	replicate 2	replicate 3
0.233333	0.948068	0.917555	0.891407	1	1	1		0	0.982649	0.993499	1.0214	1	1	1
1.88333	0.884431	0.857683	0.838495	0.932877	0.934748	0.940642		2.01667	0.951705	0.963152	0.96589	0.96851	0.969454	0.945654
3.91667	0.823072	0.803406	0.79133	0.868157	0.875595	0.887731		4.05	0.940964	0.932313	0.939533	0.957579	0.938413	0.919849
5.83333	0.799143	0.779295	0.764106	0.842917	0.849317	0.857191		6.23333	0.849652	0.864772	0.868497	0.864655	0.87043	0.850301
7.96667	0.79934	0.77502	0.77307	0.843125	0.844659	0.867247		8.06667	0.841411	0.827457	0.84614	0.856269	0.832872	0.828413

## Sheet: Fig P_right
SMM-supplemented sulfate-free medium (middle panel)
upper panel								lower panel
	Ratio hsu1Δ:wildtype			Normalized ratio hsu1Δ:wildtype					Ratio hsu1Δ:wildtype			Normalized ratio hsu1Δ:wildtype
Time (h)	replicate 1	replicate 2	replicate 3	replicate 1	replicate 2	replicate 3		Time (h)	replicate 1	replicate 2	replicate 3	replicate 1	replicate 2	replicate 3
0.233333	0.980348	1.00477	1.01391	1	1	1		0	1.20812	1.1863	1.19992	1	1	1
1.88333	1.0013	0.996762	1.00824	1.02138	0.992028	0.994408		2.01667	1.18337	1.14381	1.1392	0.979514	0.964183	0.9494
3.91667	1.01773	1.01834	1.02381	1.03814	1.0135	1.00976		4.05	1.30729	1.27205	1.27053	1.08209	1.07229	1.05885
5.83333	1.04618	1.05664	1.03801	1.06715	1.05162	1.02377		6.23333	1.31787	1.22714	1.29423	1.09084	1.03442	1.0786
7.96667	1.04764	1.06255	1.02717	1.06864	1.0575	1.01308		8.06667	1.35459	1.30491	1.27823	1.12124	1.09999	1.06526
