# Supplementary material for: Collective production of hydrogen sulfide gas enables budding yeast lacking MET17 to overcome their metabolic defect
Source: PLoS Biol. 2023 Dec 7;21(12):e3002439. doi: 10.1371/journal.pbio.3002439 (PMC10729969; doi:10.1371/journal.pbio.3002439)
Supplement: S21 Data — (XLSX) [file pbio.3002439.s026.xlsx]

## Sheet: metadata
STRAIN	WY2590	(S288c)
PRECULTURE MEDIUM: SD+Met
EXPERIMENT MEDIUM: SD
SETUP	13 mm glass tubes, with cling film and parafilm
	2.5 ml culture volume
	6 starting cell densities, 3 technical replicates each
	left graph: 1st dilution at different densities
	right graph: 2nd dilution at different densities from blue highlighted culture in 1st dilution set
DATA PROCESSING	Any values below 0.001 were replaced by 0.001 for plotting
	Cells with bold formatting indicate the timepoints included in Fig Qii
	Datapoints from one culture are missing from the left graph due to damage to the tube

## Sheet: Fig Qii_left
	Density 1			Density 2			Density 3			Density 4			Density 5			Density 6
Time (h)	OD	OD	OD	OD	OD	OD	OD	OD	OD	OD	OD	OD	OD	OD	OD	OD	OD	OD
0	0.0526	0.053	0.0536	0.0255	0.0253	0.0263	0.018	0.0187	0.0181	0.0121	0.0123	0.0107	0.0054	0.005	0.0047	0.0007	0.0022	0.0015
2.6	0.0851	0.0896	0.0858	0.0422	0.0408	0.0461	0.0302	0.03	0.0302	0.0211	0.0207	0.0199	0.0094	0.0091	0.0091	0.0026	0.0023	0.0022
4.11667	0.1	0.1006	0.0982	0.0464	0.0451	0.047	0.0347	0.0342	0.0334		0.0231	0.0215	0.0102	0.0099	0.0107	0.0031	0.0028	0.0029
9.06667	0.1417	0.1366	0.129	0.0589	0.0572	0.0584	0.0437	0.0432	0.0422		0.0283	0.0275	0.0136	0.0135	0.0132	0.0038	0.0044	0.0041
21.0667	0.7862	0.5491	0.237	0.0983	0.0791	0.0663	0.049	0.049	0.0507		0.032	0.0346	0.0165	0.0147	0.015	0.0054	0.0063	0.0055
24.0833	1.0932	0.4304	0.3585	0.1402	0.0975	0.0714	0.0496	0.0503	0.0516		0.032	0.033	0.0171	0.014	0.0139	0.0042	0.0046	0.0039
27.1667	1.3363	0.6892	0.629	0.2564	0.1315	0.0772	0.0513	0.055	0.0565		0.0349	0.0333	0.016	0.0141	0.0144	0.0045	0.005	0.0039
30.55	1.415	1.0133	0.9765	0.5236	0.2257	0.0877	0.0538	0.062	0.063		0.0382	0.0343	0.0177	0.0149	0.0144	0.0047	0.0048	0.0049
46.8333	1.4953	1.5025	1.4777	1.4289	1.3941	0.7279	0.0629	0.3991	0.3606		0.1424	0.0375	0.0176	0.0163	0.017	0.0057	0.0066	0.006
51.45	1.4572	1.5092	1.498	1.474	1.4247	1.1762	0.0671	0.8699	0.8165		0.4015	0.0391	0.0187	0.0169	0.0182	0.0065	0.0067	0.0055
53.8667	1.439	1.4909	1.4913	1.4886	1.4574	1.3515	0.0667	1.0938	1.0608		0.6344	0.0375	0.018	0.016	0.0171	0.0052	0.0052	0.0054
71.6833	1.3941	1.4123	1.4033	1.4046	1.4117	1.482	0.0742	1.4941	1.4941		1.4449	0.0414	0.0183	0.0174	0.02	0.006	0.0061	0.0062
75.4667						1.4462	0.0758	1.4704	1.4861		1.4749	0.0423	0.0194	0.0184	0.0215	0.0067	0.0069	0.0059
78.45						1.4211	0.0764	1.4439	1.46		1.4707	0.0427	0.0194	0.0185	0.021	0.0067	0.0064	0.0058
102.1							0.0827				1.3618	0.0459	0.0233	0.0193	0.024	0.0077	0.0076	0.0071
127.4							0.085					0.0461	0.019	0.019	0.0245	0.0065	0.0071	0.0066
146.15							0.0872					0.0471	0.0188	0.0186	0.0268	0.0071	0.0075	0.0072
172.533							0.0909					0.0478	0.0188	0.0187	0.0272	0.0068	0.0073	0.0067
192.4							0.0937					0.0492	0.0186	0.0191	0.028	0.0069	0.0073	0.0071
218.217							0.0941					0.0495	0.0187	0.0177	0.0293	0.0066	0.0071	0.0073
249.1							0.0965					0.0514	0.0192	0.019	0.0296	0.007	0.0079	0.0075

## Sheet: Fig Qii_right
	Density 1			Density 2			Density 3			Density 4			Density 5			Density 6
Time (h)	OD	OD	OD	OD	OD	OD	OD	OD	OD	OD	OD	OD	OD	OD	OD	OD	OD	OD
0	0.0522	0.0515	0.0514	0.0232	0.0227	0.0214	0.0156	0.0142	0.014	0.0098	0.0098	0.0091	0.0037	0.0037	0.003	0.0011	0.0023	0.0007
2.06667	0.0712	0.0709	0.0709	0.0306	0.0303	0.0283	0.02	0.0202	0.0206	0.0132	0.013	0.0132	0.0055	0.0055	0.0051	0.0013	0.0019	0.0023
4.35	0.0818	0.0827	0.083	0.0345	0.0339	0.0331	0.0231	0.0233	0.0235	0.0149	0.0152	0.0152	0.0069	0.006	0.0067	0.0019	0.0031	0.0024
7.1	0.0892	0.0903	0.0924	0.0361	0.036	0.0349	0.0243	0.0243	0.0252	0.0169	0.0164	0.0166	0.0063	0.0061	0.0063	0.0016	0.0027	0.0016
9.18333	0.0903	0.0961	0.1	0.0372	0.0358	0.0367	0.0244	0.0244	0.0249	0.0166	0.0163	0.0167	0.0064	0.0065	0.0065	0.0023	0.0019	0.0014
24.0667	0.1787	0.3665	0.6499	0.0418	0.0414	0.1308	0.0267	0.0271	0.0271	0.0179	0.0179	0.0182	0.0075	0.0073	0.0074	0.003	0.0023	0.0021
28.7333	0.3823	0.8223	1.1118	0.0463	0.0442	0.3921	0.0291	0.0294	0.0295	0.0187	0.0187	0.0199	0.0071	0.0077	0.008	0.0028	0.0026	0.0027
31.15	0.6015	1.0612	1.2967	0.0487	0.047	0.6331	0.0302	0.0302	0.0311	0.0195	0.0203	0.0196	0.008	0.0082	0.0081	0.003	0.0032	0.0035
48.9	1.4376	1.4766	1.4733	0.0594	0.061	1.4453	0.0333	0.0345	0.0373	0.0209	0.023	0.0227	0.0079	0.0086	0.0078	0.0021	0.0024	0.0022
52.7833	1.4685	1.4694	1.4392	0.0622	0.0632	1.4711	0.0346	0.0362	0.0392	0.0232	0.0237	0.0235	0.0076	0.008	0.008	0.0025	0.0032	0.0025
55.7167	1.4691	1.4397	1.4175	0.0637	0.0662	1.466	0.036	0.0365	0.0405	0.0215	0.0245	0.0242	0.008	0.0081	0.0085	0.0025	0.0026	0.0028
79.3167				0.0721	0.0794		0.0389	0.0425	0.0501	0.0236	0.0292	0.0238	0.009	0.0092	0.0088	0.0031	0.0039	0.0047
104.633				0.0762	0.0899		0.0398	0.0454	0.0581	0.0246	0.032	0.0249	0.0082	0.009	0.0082	0.0033	0.0029	0.0025
123.45				0.079	0.0968		0.0414	0.0485	0.0672	0.025	0.0345	0.0241	0.0088	0.0113	0.0084	0.0039	0.0039	0.0036
149.85				0.0806	0.155		0.0422	0.0496	0.3009	0.0246	0.0358	0.0232	0.0086	0.0092	0.0084	0.0031	0.0044	0.0039
169.683				0.0808	1.3054		0.0423	0.05	1.3662	0.0242	0.037	0.0237	0.0081	0.0093	0.0091	0.0046	0.0039	0.0036
195.517				0.0808	1.3372		0.0443	0.0515	1.288	0.0273	0.0373	0.0227	0.0096	0.0098	0.0094	0.0044	0.0043	0.0042
226.433				0.0771	1.2583		0.0447	0.052	1.2302	0.0253	0.0379	0.0222	0.0097	0.0094	0.009	0.0043	0.0045	0.0036
