# Supplementary material for: Collective production of hydrogen sulfide gas enables budding yeast lacking MET17 to overcome their metabolic defect
Source: PLoS Biol. 2023 Dec 7;21(12):e3002439. doi: 10.1371/journal.pbio.3002439 (PMC10729969; doi:10.1371/journal.pbio.3002439)
Supplement: S22 Data — (XLSX) [file pbio.3002439.s027.xlsx]

## Sheet: metadata
STRAIN	WY2539	(RM11)
PRECULTURE MEDIUM: SD+met
PRESTARVATION CONDITION: Sulfur starvation (sulfate-free) medium for 24 hours
EXPERIMENT MEDIUM: Sulfur starvation (sulfate-free) medium supplemented with different amounts of sodium hydrosulfide (NaHS)
SETUP	13 mm glass tubes, with parafilm
	3 ml cultures volumes, 3 technical replicates per NaHS concentration
	OD (600 nm) was measured daily for 5 days to confirm that growth had saturated in all cultures
	The OD on day 2 (~50 hours) after addition of NaHS was used for calculations
DATA PROCESSING	OD measurements above 0.5 were corrected for nonlinearity arising from high cell densities by using the following formula which has been empirically determined for our spectrophotometric set-up:
	Corrected OD = 2.282*ODmeasured/(2.748-ODmeasured)
	Regression was carried out on Excel with zero constant
	Consumption per birth was calculated as follows:
	slope of regression		0.0048	/nmol
	NaHS per unit OD		208.333	nmol
	1 OD	=	700000000	cells	(determined emperically for RM11 yeast on our spectrophotometric set-up)
	NaHS per cell birth		2.97619e-07	nmol
	NaHS per cell birth		2.97619	fmol

## Sheet: Fig R
NaHS amount (nmoles)	Increase in OD600						Fitted line
	replicate 1	replicate 2	replicate 3	Average	Standard Deviation		y=0.0048x
0	0.0007	0.0027	0.0012	0.00153333	0.00104083
3	0.0147	0.0191	0.015	0.0162667	0.00245832
6	0.0312	0.0389	0.028	0.0327	0.00560268
15	0.0746	0.0898	0.0788	0.0810667	0.00784942
30	0.1404	0.1124	0.1343	0.129033	0.0147242
75	0.3854	0.3531	0.3375	0.358667	0.0244304
150	0.653264	0.819085	0.722731	0.731693	0.083273
